# Supplementary material for: 1-(2,6-Dichloro­benzo­yl)-3-(2,3,5,6-tetra­chloro­phen­yl)thio­urea trichloro­methane hemisolvate
Source: Acta Crystallogr Sect E Struct Rep Online. 2009 Jan 8;65(Pt 2):o249. doi: 10.1107/S1600536809000051 (PMC2968195; doi:10.1107/S1600536809000051)
Supplement: Supplementary file 2 [file e-65-0o249-Isup2.hkl]

# 
# h,k,l, Fc-squared, Fo-squared, sigma(Fo-squared) and status flag 
# 
data_I
_shelx_title ' rauf20 in P2(1)/n' 
_shelx_refln_list_code          4 
_shelx_F_calc_maximum      668.34 
_exptl_crystal_F_000      4144.00 
_reflns_d_resolution_high  0.7124 
 
loop_ 
 _symmetry_equiv_pos_as_xyz 
 'x, y, z' 
 '-x+1/2, y+1/2, -z+1/2' 
 '-x, -y, -z' 
 'x-1/2, -y-1/2, z-1/2' 
 
_cell_length_a    26.7213 
_cell_length_b     8.6580 
_cell_length_c    36.1046 
_cell_angle_alpha  90.000 
_cell_angle_beta  110.683 
_cell_angle_gamma  90.000 
 
_shelx_F_squared_multiplier     1.000 
 
loop_ 
 _refln_index_h 
 _refln_index_k 
 _refln_index_l 
 _refln_F_squared_calc 
 _refln_F_squared_meas 
 _refln_F_squared_sigma 
 _refln_observed_status 
   2   0   0        0.28        8.75     12.97 o 
   4   0   0       11.84       80.11     41.33 o 
   6   0   0        1.25       17.14     31.51 o 
   8   0   0   133225.64   124068.82   2291.61 o 
  10   0   0    12900.44    10862.28    134.68 o 
  12   0   0       57.22       69.24     26.90 o 
  14   0   0     1299.05     1274.86     37.57 o 
  16   0   0    45614.34    49624.11   1407.67 o 
  18   0   0        0.90       16.78     36.70 o 
  20   0   0      243.44      408.39     35.78 o 
  22   0   0      191.69      266.90     31.31 o 
  24   0   0    10700.17    11487.25    392.27 o 
  26   0   0      897.79     1363.68     69.71 o 
  28   0   0       45.74       83.79     39.94 o 
  30   0   0      117.32      134.35     36.94 o 
  32   0   0       82.35       93.04     42.01 o 
  34   0   0       65.32       46.65     46.13 o 
   1   1   0     1201.83      836.66     32.96 o 
   2   1   0      223.34      218.57     24.04 o 
   3   1   0      158.56      107.17     19.44 o 
   4   1   0    22702.25    22076.10    236.28 o 
   5   1   0       11.80       14.34     20.01 o 
   6   1   0     1709.46     1518.72     34.08 o 
   7   1   0   154988.66   127333.52   4406.88 o 
   8   1   0        3.13       43.32     24.43 o 
   9   1   0   113161.67   102741.22   1246.60 o 
  10   1   0       34.36       67.85     25.64 o 
  11   1   0    10386.99     8707.02     89.47 o 
  12   1   0     1914.54     1806.15    136.40 o 
  13   1   0      479.87      528.69     26.02 o 
  14   1   0      166.21      103.27     21.00 o 
  15   1   0     2275.14     2414.28     87.05 o 
  16   1   0       10.63        8.97     19.50 o 
  17   1   0     7768.97     7868.53    140.64 o 
  18   1   0     3698.84     3775.25     68.45 o 
  19   1   0     3194.62     3238.46     59.59 o 
  20   1   0    74085.31    76457.37   1154.04 o 
  21   1   0      663.10      644.87     27.76 o 
  22   1   0      381.51      527.30     26.12 o 
  23   1   0      876.77     1034.54     29.66 o 
  24   1   0      107.70      182.38     23.80 o 
  25   1   0     1552.86     1428.11     53.31 o 
  26   1   0     1230.36     1397.24     29.66 o 
  27   1   0     2063.55     1986.54     33.14 o 
  28   1   0     7132.50     8213.86    263.91 o 
  29   1   0      211.90      218.52     33.61 o 
  30   1   0      107.08       77.33     31.17 o 
  31   1   0      678.09      704.93     34.58 o 
  32   1   0       54.07       30.99     29.00 o 
  33   1   0      575.19      517.29     37.37 o 
  34   1   0      209.67      154.75     36.52 o 
   0   2   0      789.01      739.58     36.73 o 
   1   2   0      549.17      337.18     21.94 o 
   2   2   0     4288.43     4159.20     46.06 o 
   3   2   0       53.84      197.13     26.29 o 
   4   2   0      656.64      796.72     25.93 o 
   5   2   0     7217.26     7115.81    104.98 o 
   6   2   0     5437.47     4984.30     57.91 o 
   7   2   0       65.05       27.12     21.91 o 
   8   2   0     5472.13     4664.98     68.05 o 
   9   2   0     6456.69     5216.78     58.54 o 
  10   2   0     1512.38     1748.15     31.47 o 
  11   2   0     3298.85     3607.66     51.88 o 
  12   2   0     1227.41     1070.69     27.09 o 
  13   2   0     3522.80     3142.42     42.92 o 
  14   2   0      999.86     1118.96     24.78 o 
  15   2   0       21.73       66.32     23.18 o 
  16   2   0       88.30       58.62     21.81 o 
  17   2   0     4033.44     3718.01     92.99 o 
  18   2   0      143.62       96.36     23.92 o 
  19   2   0    11235.29    11263.89    111.22 o 
  20   2   0      260.94      321.87     25.53 o 
  21   2   0     8694.19     8435.68    164.06 o 
  22   2   0    17105.36    17757.22    356.74 o 
  23   2   0      177.38      177.71     24.29 o 
  24   2   0     8289.48     8445.71    127.56 o 
  25   2   0       41.22       98.82     26.29 o 
  26   2   0     1348.05     1722.23     44.72 o 
  27   2   0     2069.13     2258.05     59.76 o 
  28   2   0      115.53      124.78     30.48 o 
  29   2   0        1.27       -5.27     30.79 o 
  30   2   0     2581.90     2612.05    131.60 o 
  31   2   0        0.09       12.97     33.67 o 
  32   2   0       61.95      138.43     36.11 o 
  33   2   0        2.83       27.81     37.77 o 
  34   2   0      209.57      125.37     40.74 o 
   1   3   0    64986.88    59638.57    560.23 o 
   2   3   0    31953.65    28013.51    473.54 o 
   3   3   0      111.15      157.37     24.24 o 
   4   3   0     7362.59     6410.32     89.61 o 
   5   3   0      102.11      141.42     22.72 o 
   6   3   0     4712.20     5514.66     66.60 o 
   7   3   0    11079.93    11432.61    151.56 o 
   8   3   0     3089.03     2402.14     35.43 o 
   9   3   0     1414.59     1116.13     28.97 o 
  10   3   0    57358.58    58071.30    638.99 o 
  11   3   0        0.76       42.57     27.08 o 
  12   3   0       15.62       58.96     25.99 o 
  13   3   0      258.40      212.31     24.34 o 
  14   3   0     1302.79     1407.31     29.93 o 
  15   3   0     4289.41     4294.43     35.75 o 
  16   3   0      283.26      273.49     22.90 o 
  17   3   0     1039.07     1033.94     27.52 o 
  18   3   0     2009.84     1867.79     37.64 o 
  19   3   0      175.75      147.36     28.53 o 
  20   3   0    10842.46    10957.37    236.07 o 
  21   3   0        4.14       22.24     27.56 o 
  22   3   0      960.47     1301.92     29.88 o 
  23   3   0     1025.38     1102.50     39.22 o 
  24   3   0       39.32       23.30     26.90 o 
  25   3   0      449.11      591.54     29.55 o 
  26   3   0     3201.25     3427.15     80.65 o 
  27   3   0      704.05      721.75     33.33 o 
  28   3   0      518.71      815.71     33.61 o 
  29   3   0        0.31       -3.75     28.67 o 
  30   3   0        2.63       40.03     33.09 o 
  31   3   0      265.00      261.06     35.24 o 
  32   3   0       36.77       15.14     36.83 o 
  33   3   0      263.37      286.95     37.33 o 
   0   4   0     3164.68     3268.19     51.81 o 
   1   4   0     1184.14     1432.96     27.99 o 
   2   4   0       93.18      131.98     24.04 o 
   3   4   0      228.56      272.33     22.09 o 
   4   4   0     3370.87     3787.87     42.11 o 
   5   4   0    73223.19    74921.95   1413.02 o 
   6   4   0    28378.86    29833.99    276.45 o 
   7   4   0     4854.84     4812.48     67.84 o 
   8   4   0      841.06      979.99     29.92 o 
   9   4   0      216.33      221.61     25.13 o 
  10   4   0     1390.81     1868.26     34.83 o 
  11   4   0       18.17       35.30     28.12 o 
  12   4   0      628.48      595.35     31.94 o 
  13   4   0        4.73       53.28     29.92 o 
  14   4   0    14793.91    14158.44    197.64 o 
  15   4   0     8263.29     8167.15     78.19 o 
  16   4   0    11290.43    11109.43    152.43 o 
  17   4   0        3.99       32.69     26.43 o 
  18   4   0     1636.30     2125.43     49.68 o 
  19   4   0     4893.90     5184.53     61.41 o 
  20   4   0       74.38      110.37     26.24 o 
  21   4   0      351.80      443.57     28.14 o 
  22   4   0     1168.87     1322.63     34.26 o 
  23   4   0      368.72      408.28     29.88 o 
  24   4   0      133.07      255.44     28.03 o 
  25   4   0        0.31       23.43     26.55 o 
  26   4   0        6.77       50.48     28.63 o 
  27   4   0      207.33      247.65     32.38 o 
  28   4   0       14.17       36.71     30.81 o 
  29   4   0       13.85       42.00     32.28 o 
  30   4   0      154.37      118.08     36.06 o 
  31   4   0       64.24       72.28     35.68 o 
  32   4   0       28.70       37.94     38.71 o 
  33   4   0       22.23       38.06     94.63 o 
   1   5   0     1203.71      925.89     28.96 o 
   2   5   0    13814.70    12573.28    161.71 o 
   3   5   0     3056.80     3255.50     63.91 o 
   4   5   0       21.67       47.21     20.79 o 
   5   5   0     3303.72     3235.28     72.96 o 
   6   5   0    19678.44    19057.81    287.36 o 
   7   5   0     4039.51     4015.27     35.67 o 
   8   5   0     9223.25     8603.07    104.52 o 
   9   5   0     5942.36     5968.02     85.97 o 
  10   5   0      469.72      399.00     28.60 o 
  11   5   0      288.19      292.12     26.62 o 
  12   5   0     2787.60     2587.98     59.12 o 
  13   5   0     2170.73     2058.13     33.70 o 
  14   5   0      529.40      436.91     33.53 o 
  15   5   0    12376.77    12166.62    120.25 o 
  16   5   0    11774.23    11858.41    136.98 o 
  17   5   0     1488.92     1417.20     33.73 o 
  18   5   0     1743.20     1961.55     31.26 o 
  19   5   0        9.43       35.77     25.84 o 
  20   5   0      657.78      651.91     36.82 o 
  21   5   0      156.63      159.36     26.66 o 
  22   5   0      193.16      144.66     29.21 o 
  23   5   0      137.51      163.64     28.89 o 
  24   5   0     4075.59     3994.50     98.25 o 
  25   5   0    13070.63    13680.05    706.64 o 
  26   5   0      452.39      553.38     32.69 o 
  27   5   0     1128.25      965.57     60.68 o 
  28   5   0       18.74       19.96     30.77 o 
  29   5   0      218.43      216.62     36.67 o 
  30   5   0     1130.07     1021.11     80.52 o 
  31   5   0       43.55       52.64     38.97 o 
   0   6   0      181.38      146.15     34.31 o 
   1   6   0      767.61      800.17     27.43 o 
   2   6   0     2230.14     1957.90     32.05 o 
   3   6   0      339.29      378.01     31.23 o 
   4   6   0    17820.04    17834.75    195.34 o 
   5   6   0    11815.84    12398.31    188.19 o 
   6   6   0     3203.92     3114.64     55.03 o 
   7   6   0     2082.34     2060.29     36.66 o 
   8   6   0     2588.43     2607.15     48.76 o 
   9   6   0       19.99      100.05     31.40 o 
  10   6   0       76.06       74.40     27.11 o 
  11   6   0     3577.07     3488.58     38.61 o 
  12   6   0        5.18       57.59     30.57 o 
  13   6   0      846.04      790.97     30.37 o 
  14   6   0     6408.23     6437.96     89.86 o 
  15   6   0     1178.15     1348.53     28.43 o 
  16   6   0        4.99       13.55     26.40 o 
  17   6   0       21.29       13.64     27.18 o 
  18   6   0     5133.81     5393.21     98.94 o 
  19   6   0      124.11      157.44     26.84 o 
  20   6   0      341.34      365.81     29.72 o 
  21   6   0      975.30     1175.94     44.11 o 
  22   6   0      313.03      305.90     31.45 o 
  23   6   0      645.62      756.90     39.76 o 
  24   6   0      197.84      266.48     33.51 o 
  25   6   0       98.03      121.46     37.40 o 
  26   6   0     2023.36     2266.05    142.25 o 
  27   6   0       40.22       43.20     32.50 o 
  28   6   0      190.54      104.68     35.09 o 
  29   6   0        8.67       27.61     36.58 o 
  30   6   0       87.49      107.10     38.13 o 
   1   7   0      628.18      599.89     27.63 o 
   2   7   0        4.41       33.86     24.97 o 
   3   7   0     4574.45     4336.07     75.50 o 
   4   7   0     2123.76     2153.58     36.58 o 
   5   7   0    30156.63    29759.66    406.82 o 
   6   7   0     2835.36     2586.71     46.34 o 
   7   7   0     1800.18     2137.70     31.49 o 
   8   7   0       14.01       61.46     29.46 o 
   9   7   0      735.08      853.97     28.09 o 
  10   7   0     2150.08     2194.35     38.21 o 
  11   7   0       30.75       62.52     28.10 o 
  12   7   0      430.80      479.81     28.03 o 
  13   7   0        4.50       37.26     27.20 o 
  14   7   0     1596.68     1787.42     44.31 o 
  15   7   0      196.82      331.57     31.15 o 
  16   7   0     5723.13     6127.28     98.95 o 
  17   7   0      107.45      134.88     28.36 o 
  18   7   0      429.92      426.26     27.89 o 
  19   7   0        2.00       10.56     27.56 o 
  20   7   0     4108.06     4165.63    123.12 o 
  21   7   0     6955.30     6467.94    155.71 o 
  22   7   0     1150.40     1073.85     47.34 o 
  23   7   0       17.18        2.89     35.36 o 
  24   7   0     1027.31      879.35     51.28 o 
  25   7   0       84.78       26.34     38.81 o 
  26   7   0       26.19       35.28     37.69 o 
  27   7   0       27.67       56.75     34.84 o 
  28   7   0      169.95      106.48     36.17 o 
   0   8   0        5.95       13.39     41.82 o 
   1   8   0    13090.94    13548.59    182.43 o 
   2   8   0     2410.85     2587.40     40.62 o 
   3   8   0     1714.97     1952.63     37.69 o 
   4   8   0     5969.70     6453.41    124.93 o 
   5   8   0     2900.43     3002.31     46.69 o 
   6   8   0      241.12      343.07     35.15 o 
   7   8   0      952.54     1031.83     30.52 o 
   8   8   0       21.57       50.36     29.44 o 
   9   8   0        5.30       59.24     29.51 o 
  10   8   0      183.08      228.07     26.86 o 
  11   8   0      366.05      464.36     30.26 o 
  12   8   0      994.92     1110.88     47.83 o 
  13   8   0        4.77       38.32     32.91 o 
  14   8   0      750.13      797.60     39.42 o 
  15   8   0      301.90      303.18     29.99 o 
  16   8   0      186.88      240.92     32.15 o 
  17   8   0     1354.33     1504.38     39.61 o 
  18   8   0      839.39      811.15     39.55 o 
  19   8   0       63.97      122.30     34.37 o 
  20   8   0      554.63      399.20     34.80 o 
  21   8   0       82.43      129.16     35.46 o 
  22   8   0       91.55      117.45     40.90 o 
  23   8   0      171.15      193.11     33.95 o 
  24   8   0        4.38       27.02     36.36 o 
  25   8   0     1393.47     1045.65     42.42 o 
  26   8   0     1299.18     1204.94    157.08 o 
   1   9   0       13.11       23.91     26.28 o 
   2   9   0       47.45       77.81     26.93 o 
   3   9   0       19.93       49.27     26.61 o 
   4   9   0      723.31      866.66     28.53 o 
   5   9   0      100.87      114.77     26.95 o 
   6   9   0     1471.99     1545.66     33.58 o 
   7   9   0      297.49      367.44     34.49 o 
   8   9   0     1179.35     1250.33     44.95 o 
   9   9   0     1740.68     1979.46     67.53 o 
  10   9   0     1574.06     1788.13     60.42 o 
  11   9   0      250.62      243.52     35.91 o 
  12   9   0      591.87      603.02     38.59 o 
  13   9   0     2043.09     2113.51     70.58 o 
  14   9   0       90.62      110.27     31.82 o 
  15   9   0      872.23     1059.56     48.99 o 
  16   9   0     1359.56     1286.33     46.47 o 
  17   9   0      176.28      152.89     35.86 o 
  18   9   0        0.06        7.23     35.24 o 
  19   9   0      108.13      102.73     32.99 o 
  20   9   0      668.06      652.02     45.40 o 
  21   9   0        1.18       11.20     37.90 o 
  22   9   0       59.68        4.60     36.12 o 
  23   9   0       13.53       -3.47     42.97 o 
   0  10   0      209.01      199.89     44.50 o 
   1  10   0     4525.18     5076.23    183.98 o 
   2  10   0     1014.91     1067.93     38.41 o 
   3  10   0     2817.50     2928.63    112.25 o 
   4  10   0     1575.77     1696.98     61.85 o 
   5  10   0       19.07       57.29     34.17 o 
   6  10   0      422.71      385.79     35.79 o 
   7  10   0      993.60     1129.96     42.45 o 
   8  10   0       18.13       42.92     30.91 o 
   9  10   0        8.88       77.40     35.52 o 
  10  10   0        0.10        7.38     29.85 o 
  11  10   0        0.52       38.46     33.36 o 
  12  10   0      232.01      220.57     34.09 o 
  13  10   0      231.28      263.64     34.23 o 
  14  10   0       23.67       20.87     35.26 o 
  15  10   0      364.82      216.61     35.32 o 
  16  10   0      214.05      196.12     37.00 o 
  17  10   0      179.23       76.99     39.12 o 
  18  10   0      346.59      225.44     36.46 o 
  19  10   0      227.78      103.69     36.71 o 
   1  11   0       12.21       -1.46     35.59 o 
   2  11   0       13.31       29.41     31.55 o 
   3  11   0      103.83      125.08     37.66 o 
   4  11   0       18.36       24.44     37.63 o 
   5  11   0     1072.96     1051.62     78.95 o 
   6  11   0     1484.74     1475.95     74.64 o 
   7  11   0      734.44      619.88     38.53 o 
   8  11   0      453.14      379.18     39.36 o 
   9  11   0        4.49      -15.61     39.45 o 
  10  11   0     1282.69     1219.97     74.99 o 
  11  11   0     1257.76     1160.83     85.44 o 
  12  11   0      511.31      594.50     47.46 o 
  13  11   0        2.72       40.95     42.81 o 
  14  11   0      162.63      156.30     47.82 o 
   0  12   0       58.54       50.93     53.14 o 
   1  12   0        2.46      -18.09     43.24 o 
   2  12   0      565.27      355.34     71.74 o 
   3  12   0       85.17       86.62     44.05 o 
   4  12   0        0.03        5.51     41.67 o 
 -35   0   1     2587.19     2569.75    167.54 o 
 -33   0   1        6.08       14.31     44.18 o 
 -31   0   1        0.01       62.41     39.60 o 
 -29   0   1      432.08      721.31     46.43 o 
 -27   0   1    22122.14    24663.68    570.63 o 
 -25   0   1      238.72      263.12     43.85 o 
 -23   0   1      821.61      996.13     51.84 o 
 -21   0   1       74.23       33.57     29.61 o 
 -19   0   1    10416.08    11440.52    234.81 o 
 -17   0   1     4246.53     4250.40     62.89 o 
 -15   0   1     1232.29     1233.29     35.67 o 
 -13   0   1       62.09      248.22     30.17 o 
 -11   0   1    32720.42    32735.92    266.81 o 
  -9   0   1      474.59      591.17     38.88 o 
  -7   0   1      139.29      160.23     27.75 o 
  -5   0   1     3976.65     3216.10     76.23 o 
  -3   0   1    76107.70    56703.07    790.01 o 
   3   0   1       72.03      133.41     49.47 o 
   5   0   1      310.26      460.85     48.17 o 
   7   0   1     8785.99     7482.32    179.57 o 
   9   0   1     1459.56     1231.76     44.29 o 
  11   0   1        2.43       45.45     34.53 o 
  13   0   1    35143.64    31827.65    235.38 o 
  15   0   1        0.48       16.30     29.38 o 
  17   0   1       71.09       25.60     32.49 o 
  19   0   1     1149.86     1115.38     39.16 o 
  21   0   1     4970.65     5550.55    173.56 o 
  23   0   1       93.03       47.35     32.57 o 
  25   0   1      296.69      366.02     37.19 o 
  27   0   1      609.92      710.16     44.09 o 
  29   0   1     3860.94     4339.24    199.53 o 
  31   0   1      501.45      605.72     44.64 o 
  33   0   1        3.06      -16.13     37.72 o 
 -35   1   1        7.53       41.28     38.09 o 
 -34   1   1      259.09      205.63     35.74 o 
 -33   1   1      276.95      309.18     56.26 o 
 -32   1   1     1006.17      942.39     69.90 o 
 -31   1   1     2246.81     2286.28    101.26 o 
 -30   1   1      114.87      164.13     30.54 o 
 -29   1   1       46.83       56.99     29.87 o 
 -28   1   1     3386.12     3883.36    128.26 o 
 -27   1   1      333.42      471.86     27.90 o 
 -26   1   1     1276.69     1497.43     46.61 o 
 -25   1   1       86.16      252.05     27.25 o 
 -24   1   1      215.42      204.27     26.94 o 
 -23   1   1      201.25      260.70     26.30 o 
 -22   1   1        1.09       21.84     23.25 o 
 -21   1   1       83.91      132.37     27.07 o 
 -20   1   1    37109.57    39474.58    342.48 o 
 -19   1   1      294.81      285.59     30.11 o 
 -18   1   1      655.23      721.25     61.30 o 
 -17   1   1        1.65       40.32     19.60 o 
 -16   1   1     2954.68     2488.70     43.97 o 
 -15   1   1    13070.63    13434.26    194.62 o 
 -14   1   1       43.48      111.15     20.98 o 
 -13   1   1     2263.54     2269.55     31.65 o 
 -12   1   1     3552.43     3702.27     56.09 o 
 -11   1   1     4774.41     3953.15     84.92 o 
 -10   1   1     2225.97     2479.76     52.20 o 
  -9   1   1    39232.66    34239.48    333.19 o 
  -8   1   1     9170.37     7650.19     61.88 o 
  -7   1   1   195067.81   160216.56   5685.33 o 
  -6   1   1      693.65      402.80     23.36 o 
  -5   1   1     2065.93     1999.31     39.35 o 
  -4   1   1     7089.89     7099.40     87.00 o 
  -3   1   1       37.46       41.61     25.41 o 
  -2   1   1      141.71      141.11     23.90 o 
  -1   1   1      150.97      150.87     18.79 o 
   0   1   1       27.39       36.22     19.55 o 
   1   1   1    50651.07    41507.51    593.71 o 
   2   1   1      543.67      369.17     25.12 o 
   3   1   1       80.99      121.79     20.96 o 
   4   1   1    17407.66    15436.92    122.51 o 
   5   1   1       95.37       81.09     20.76 o 
   6   1   1     4509.46     4301.34    113.52 o 
   7   1   1    14828.47    13727.51     89.20 o 
   8   1   1        5.57       83.10     22.38 o 
   9   1   1    11386.43    11401.50     89.21 o 
  10   1   1     9941.02     8511.43    193.91 o 
  11   1   1    15718.00    15892.65     92.15 o 
  12   1   1     1908.50     1967.89     34.70 o 
  13   1   1      435.61      445.93     25.24 o 
  14   1   1      935.06     1026.55     27.95 o 
  15   1   1      327.21      348.51     23.29 o 
  16   1   1     4292.57     3945.59     48.75 o 
  17   1   1    11328.30    12145.01    131.08 o 
  18   1   1      542.72      525.50     24.20 o 
  19   1   1       62.46       52.62     23.09 o 
  20   1   1      135.30      348.89     46.60 o 
  21   1   1      648.60      793.10     28.97 o 
  22   1   1     4932.34     5297.65     99.32 o 
  23   1   1      264.89      209.58     26.66 o 
  24   1   1      118.67      143.49     24.47 o 
  25   1   1     4604.20     5349.82     98.44 o 
  26   1   1      760.44      649.16     27.61 o 
  27   1   1       98.30      229.03     29.01 o 
  28   1   1      203.48      231.04     29.57 o 
  29   1   1        4.71        2.83     28.47 o 
  30   1   1      185.40      264.43     28.48 o 
  31   1   1      232.69      199.46     30.67 o 
  32   1   1      113.54      115.73     31.87 o 
  33   1   1     1325.04     1020.20     59.59 o 
  34   1   1        3.85       20.93     36.31 o 
 -34   2   1      156.07       76.95     39.88 o 
 -33   2   1        5.21        6.54     34.03 o 
 -32   2   1      109.37      114.77     34.02 o 
 -31   2   1        2.01       14.24     33.51 o 
 -30   2   1     2755.93     2930.84     80.25 o 
 -29   2   1      407.97      316.22     30.70 o 
 -28   2   1       37.76       69.75     29.47 o 
 -27   2   1      270.44      377.30     31.85 o 
 -26   2   1        1.31       39.63     28.90 o 
 -25   2   1      108.83      134.10     26.30 o 
 -24   2   1     4851.04     5654.73    166.16 o 
 -23   2   1      252.88      390.67     27.59 o 
 -22   2   1     4407.85     4359.71     96.47 o 
 -21   2   1     1873.44     1536.65     29.94 o 
 -20   2   1     1711.35     1649.28     36.31 o 
 -19   2   1     6210.22     6613.43     61.04 o 
 -18   2   1     1374.93     1400.47     27.65 o 
 -17   2   1      393.60      419.54     25.60 o 
 -16   2   1    41879.54    42831.55    511.63 o 
 -15   2   1      510.67      500.50     23.68 o 
 -14   2   1      730.86      550.41     23.23 o 
 -13   2   1     6166.57     5502.98     74.26 o 
 -12   2   1       33.83       15.73     19.43 o 
 -11   2   1     1582.27     1323.72     28.59 o 
 -10   2   1      590.01      313.94     27.47 o 
  -9   2   1    44526.06    41447.18    815.11 o 
  -8   2   1    14338.34    12440.93    172.56 o 
  -7   2   1       54.57      121.85     22.34 o 
  -6   2   1     2085.97     1840.02     33.41 o 
  -5   2   1    10402.86     8159.12     60.53 o 
  -4   2   1      728.57      760.78     26.78 o 
  -3   2   1   137871.47   113764.29   1233.27 o 
  -2   2   1     1055.43      866.57     25.90 o 
  -1   2   1      436.27      310.06     22.97 o 
   0   2   1     2846.28     2276.07     36.91 o 
   1   2   1     3000.27     2223.07     37.08 o 
   2   2   1     1710.83     1355.86     31.72 o 
   3   2   1    21501.76    19136.27    152.97 o 
   4   2   1      703.00      739.98     23.90 o 
   5   2   1    33033.42    29895.45    185.86 o 
   6   2   1      987.16      890.91     30.15 o 
   7   2   1    19388.35    18448.51    197.73 o 
   8   2   1     4911.78     4288.04     59.17 o 
   9   2   1     3909.12     3776.27     61.06 o 
  10   2   1    29859.36    28722.30    401.13 o 
  11   2   1    21268.30    20394.51    236.43 o 
  12   2   1     1969.02     1682.66     30.97 o 
  13   2   1    12182.71    11055.11    117.49 o 
  14   2   1     2117.91     1782.90     29.95 o 
  15   2   1     8092.61     8117.98    171.91 o 
  16   2   1    18307.33    17539.08    318.19 o 
  17   2   1      590.21      512.35     25.51 o 
  18   2   1      211.20      224.63     23.88 o 
  19   2   1    26018.16    25857.04    265.54 o 
  20   2   1     1305.98     1287.20     69.72 o 
  21   2   1    64928.36    70072.93    856.00 o 
  22   2   1     4016.95     4413.73     83.78 o 
  23   2   1     1694.69     2250.89     36.61 o 
  24   2   1     1062.47     1097.44     31.74 o 
  25   2   1       24.52       96.49     27.52 o 
  26   2   1    14086.57    15409.15    192.67 o 
  27   2   1      964.63     1070.73     34.50 o 
  28   2   1       14.24       32.80     28.64 o 
  29   2   1      677.93      529.46     37.36 o 
  30   2   1      142.05       90.91     34.89 o 
  31   2   1       53.74       46.65     31.81 o 
  32   2   1      447.09      391.93     35.51 o 
  33   2   1       94.18       78.82     38.57 o 
  34   2   1      443.19      371.61     38.53 o 
 -34   3   1      177.87      127.07     34.92 o 
 -33   3   1      111.57       57.69     37.51 o 
 -32   3   1      476.89      480.91     38.95 o 
 -31   3   1       76.56      146.30     30.20 o 
 -30   3   1      327.65      315.32     34.67 o 
 -29   3   1      158.53      194.17     30.42 o 
 -28   3   1      856.13      972.12     38.95 o 
 -27   3   1      118.99       86.39     26.87 o 
 -26   3   1      510.51      518.89     31.02 o 
 -25   3   1      278.05      425.16     28.82 o 
 -24   3   1        4.07       13.35     25.75 o 
 -23   3   1     4918.57     4849.89     93.96 o 
 -22   3   1      227.58      250.00     28.08 o 
 -21   3   1       51.78      106.23     23.72 o 
 -20   3   1     5118.11     5814.34     76.98 o 
 -19   3   1      837.00      847.86     29.18 o 
 -18   3   1      560.24      649.51     27.01 o 
 -17   3   1        0.23       55.32     23.84 o 
 -16   3   1       29.79       52.36     22.75 o 
 -15   3   1     2331.60     2235.54     30.30 o 
 -14   3   1     4031.61     3779.58     35.23 o 
 -13   3   1    15641.39    14728.61    165.08 o 
 -12   3   1    61882.27    60003.54    553.60 o 
 -11   3   1     3798.67     3595.15     40.78 o 
 -10   3   1     8058.30     9193.15    122.37 o 
  -9   3   1     4088.26     3748.85     51.79 o 
  -8   3   1      593.07      607.10     29.22 o 
  -7   3   1        4.20       83.95     22.62 o 
  -6   3   1      393.12      320.54     26.61 o 
  -5   3   1     5579.22     5069.75     43.39 o 
  -4   3   1     4165.05     4105.78     43.27 o 
  -3   3   1    18276.57    15095.71    247.31 o 
  -2   3   1     1338.05     1315.50     31.39 o 
  -1   3   1      355.00      267.09     22.15 o 
   0   3   1     1175.08     1207.24     31.23 o 
   1   3   1   179614.33   152619.06   3329.28 o 
   2   3   1    29396.77    23458.90    445.21 o 
   3   3   1    46837.64    39428.55    396.48 o 
   4   3   1       33.16       35.50     18.21 o 
   5   3   1     5866.93     4686.78     83.77 o 
   6   3   1     5472.29     5789.40     53.63 o 
   7   3   1    12972.85    12214.24    180.85 o 
   8   3   1      272.40      417.84     29.42 o 
   9   3   1      237.28      320.56     32.38 o 
  10   3   1    15489.76    14550.88    203.47 o 
  11   3   1     1321.75     1110.81     30.68 o 
  12   3   1       33.56       30.25     22.72 o 
  13   3   1      961.14      773.94     26.07 o 
  14   3   1      717.27      816.14     28.85 o 
  15   3   1        2.28       31.76     23.66 o 
  16   3   1        1.07        5.16     25.93 o 
  17   3   1    12666.38    12279.83    167.44 o 
  18   3   1      423.06      508.55     30.50 o 
  19   3   1     4129.55     4734.33     50.17 o 
  20   3   1     1808.39     1789.44     32.95 o 
  21   3   1     1368.71     1368.62     34.86 o 
  22   3   1      133.63      107.44     26.98 o 
  23   3   1      140.64      195.92     27.18 o 
  24   3   1      345.15      343.79     28.23 o 
  25   3   1     2076.93     1774.60     32.58 o 
  26   3   1       21.44       65.32     27.69 o 
  27   3   1     4732.02     4820.96    195.55 o 
  28   3   1     2956.11     2822.70     66.84 o 
  29   3   1       17.07       44.98     31.61 o 
  30   3   1      868.53      820.06     38.18 o 
  31   3   1      978.50     1025.45     56.45 o 
  32   3   1      312.16      312.17     38.94 o 
  33   3   1      132.89       46.90     35.47 o 
 -33   4   1      391.71      334.78     46.60 o 
 -32   4   1     1914.56     1785.59    129.75 o 
 -31   4   1        0.12       63.09     36.35 o 
 -30   4   1      179.79      119.52     34.46 o 
 -29   4   1       53.96       72.60     35.92 o 
 -28   4   1       21.63       13.29     31.38 o 
 -27   4   1       65.35      186.31     31.76 o 
 -26   4   1       97.00      125.62     31.24 o 
 -25   4   1      146.62      214.18     30.41 o 
 -24   4   1     1223.14     1354.07     32.64 o 
 -23   4   1      315.02      349.99     28.08 o 
 -22   4   1      826.13      985.35     31.60 o 
 -21   4   1     1490.99     1829.17     34.62 o 
 -20   4   1     1201.21     1290.89     32.10 o 
 -19   4   1     6079.51     5927.96    129.08 o 
 -18   4   1      370.75      339.64     29.00 o 
 -17   4   1     1694.00     1542.33     46.51 o 
 -16   4   1    11264.35    11085.34     81.39 o 
 -15   4   1      885.23      756.42     29.21 o 
 -14   4   1       68.16       82.27     25.61 o 
 -13   4   1      388.20      440.06     34.02 o 
 -12   4   1     7333.47     6569.64     74.79 o 
 -11   4   1      792.68      678.55     28.18 o 
 -10   4   1     4800.84     4773.92     40.30 o 
  -9   4   1     8182.37     7499.54     87.11 o 
  -8   4   1     2919.45     2866.35     39.64 o 
  -7   4   1        1.98      102.80     23.75 o 
  -6   4   1     2007.42     1877.90     30.80 o 
  -5   4   1    74569.19    76445.38    612.37 o 
  -4   4   1     5273.03     4755.03     54.77 o 
  -3   4   1      117.43       87.81     23.39 o 
  -2   4   1      690.61      443.73     22.77 o 
  -1   4   1     6332.53     6277.64    110.93 o 
   0   4   1    12700.49    12375.22     75.92 o 
   1   4   1      518.48      566.38     21.36 o 
   2   4   1      129.96      151.23     22.80 o 
   3   4   1       36.05       75.49     24.52 o 
   4   4   1    15822.18    15078.79    167.25 o 
   5   4   1     5151.63     5632.50     51.92 o 
   6   4   1    13569.19    13849.78    164.38 o 
   7   4   1    47107.39    44892.23    480.77 o 
   8   4   1    70339.13    64418.95    922.20 o 
   9   4   1     6517.48     5566.62     89.15 o 
  10   4   1     6592.06     6752.60    156.33 o 
  11   4   1    23725.08    22140.35    371.26 o 
  12   4   1    28614.93    27092.40    296.05 o 
  13   4   1    18104.35    17757.54    183.91 o 
  14   4   1     1892.62     1867.96     36.25 o 
  15   4   1     4295.26     4304.58     43.53 o 
  16   4   1     1257.17     1292.47     34.88 o 
  17   4   1     3771.92     3625.78     38.73 o 
  18   4   1     4886.99     5193.02     71.40 o 
  19   4   1     1486.86     1631.89     44.25 o 
  20   4   1      113.20      134.98     27.83 o 
  21   4   1     1288.87     1651.01     37.49 o 
  22   4   1      345.13      289.16     29.47 o 
  23   4   1       52.17       58.52     26.87 o 
  24   4   1     1000.18     1013.80     28.80 o 
  25   4   1     2213.52     2440.10     95.62 o 
  26   4   1      973.96     1101.14     35.22 o 
  27   4   1      225.96      221.82     30.97 o 
  28   4   1       57.91       97.48     31.58 o 
  29   4   1      444.24      234.45     34.27 o 
  30   4   1        0.13        2.82     33.58 o 
  31   4   1      196.85      198.83     37.05 o 
  32   4   1      323.27      246.21     40.88 o 
 -32   5   1        0.79       55.98     42.97 o 
 -31   5   1       16.33        9.76     36.20 o 
 -30   5   1      290.62      281.69     41.68 o 
 -29   5   1      144.27      127.90     35.76 o 
 -28   5   1     1524.65     1580.99     80.77 o 
 -27   5   1      602.67      547.81     34.89 o 
 -26   5   1      354.45      313.14     32.20 o 
 -25   5   1     4689.82     4702.08    158.25 o 
 -24   5   1     1832.94     1848.64     58.70 o 
 -23   5   1      490.33      666.78     32.99 o 
 -22   5   1      433.21      506.18     29.58 o 
 -21   5   1        6.80       35.57     30.12 o 
 -20   5   1     6915.83     7024.02    128.53 o 
 -19   5   1     4129.50     4307.75     57.85 o 
 -18   5   1      235.38      297.26     28.21 o 
 -17   5   1     1801.81     2011.82     42.07 o 
 -16   5   1      231.30      261.12     26.86 o 
 -15   5   1      340.23      415.60     26.99 o 
 -14   5   1       33.09       29.15     26.56 o 
 -13   5   1       53.57       58.63     21.54 o 
 -12   5   1      431.04      536.35     27.84 o 
 -11   5   1       86.07       68.55     25.78 o 
 -10   5   1    10130.43    10194.06    171.42 o 
  -9   5   1    11208.45    11145.37    146.08 o 
  -8   5   1      959.53      914.22     29.30 o 
  -7   5   1    25804.26    24186.01    370.02 o 
  -6   5   1     4524.45     4286.13     64.15 o 
  -5   5   1      223.37      361.83     23.02 o 
  -4   5   1    12663.18    12479.94    153.20 o 
  -3   5   1     4492.54     4578.84     69.35 o 
  -2   5   1     8544.17     8319.92    103.29 o 
  -1   5   1     8503.31     8115.91     61.61 o 
   0   5   1    43496.12    41230.67    458.95 o 
   1   5   1      154.58      197.25     24.68 o 
   2   5   1     7394.17     7314.33    103.01 o 
   3   5   1    14250.75    13058.42    213.42 o 
   4   5   1    23402.86    23080.83    303.97 o 
   5   5   1    19516.84    17920.10    288.71 o 
   6   5   1     6403.81     6110.41     95.03 o 
   7   5   1     3200.54     3252.81     58.14 o 
   8   5   1    13055.78    12716.67    138.14 o 
   9   5   1     1183.31     1102.93     30.31 o 
  10   5   1     1424.14     1328.19     29.98 o 
  11   5   1       68.60      117.61     25.08 o 
  12   5   1     1998.89     2138.26     35.48 o 
  13   5   1      169.21      234.94     25.59 o 
  14   5   1     1071.54      952.72     34.33 o 
  15   5   1      271.82      272.71     27.05 o 
  16   5   1    12278.39    13000.32    167.27 o 
  17   5   1       83.79      134.24     25.28 o 
  18   5   1      116.76      138.19     28.80 o 
  19   5   1     1816.38     2306.84     41.73 o 
  20   5   1     3162.99     3292.31     38.12 o 
  21   5   1      812.38      784.34     45.44 o 
  22   5   1     1399.54     1596.52     45.83 o 
  23   5   1      334.62      397.62     33.38 o 
  24   5   1        6.97       34.26     33.88 o 
  25   5   1        0.09       31.45     32.20 o 
  26   5   1      293.34      325.80     30.57 o 
  27   5   1      662.28      679.86     36.39 o 
  28   5   1        0.21        7.48     33.30 o 
  29   5   1      545.58      392.63     34.71 o 
  30   5   1      829.06      758.92     48.58 o 
  31   5   1       82.99      108.33     38.03 o 
 -30   6   1      620.36      558.54     43.95 o 
 -29   6   1     1277.36     1220.20     85.33 o 
 -28   6   1      337.06      425.76     37.83 o 
 -27   6   1      748.70      772.14     49.47 o 
 -26   6   1     3611.49     3095.63    159.31 o 
 -25   6   1       64.74       92.42     34.84 o 
 -24   6   1       84.46       44.12     36.08 o 
 -23   6   1      212.71      180.86     30.43 o 
 -22   6   1     1851.37     2240.58     53.32 o 
 -21   6   1        8.14       18.51     27.43 o 
 -20   6   1       13.86       29.97     27.72 o 
 -19   6   1      511.17      571.28     32.68 o 
 -18   6   1     6145.92     6529.47    130.20 o 
 -17   6   1       12.88       25.02     29.23 o 
 -16   6   1     5590.57     6162.79    130.97 o 
 -15   6   1     8296.39     8588.01    125.76 o 
 -14   6   1     1684.78     1538.96     33.59 o 
 -13   6   1     2048.11     2236.24     32.11 o 
 -12   6   1      419.99      441.92     29.56 o 
 -11   6   1       10.60       33.09     29.15 o 
 -10   6   1     6064.86     5999.00    112.82 o 
  -9   6   1     4820.29     4981.13    106.07 o 
  -8   6   1      571.59      536.63     30.70 o 
  -7   6   1     1687.57     1668.73     32.33 o 
  -6   6   1     1805.55     1808.99     36.70 o 
  -5   6   1    14620.04    14072.09    223.39 o 
  -4   6   1    29348.12    28952.84    296.11 o 
  -3   6   1     5694.79     5489.85     82.68 o 
  -2   6   1        0.52       36.28     20.17 o 
  -1   6   1       76.74      104.94     22.95 o 
   0   6   1    13638.76    13357.18     81.31 o 
   1   6   1        6.31       51.33     23.73 o 
   2   6   1     1006.99     1023.55     32.57 o 
   3   6   1     2496.44     2365.92     47.50 o 
   4   6   1    14452.40    14210.94    247.38 o 
   5   6   1    30486.34    30967.96    419.94 o 
   6   6   1     8926.02     8662.30    100.95 o 
   7   6   1      193.98      178.48     26.24 o 
   8   6   1     1996.65     1938.35     44.25 o 
   9   6   1     1485.82     1648.09     40.78 o 
  10   6   1    18576.80    17718.72    284.46 o 
  11   6   1     1425.72     1359.37     33.83 o 
  12   6   1    12951.10    12327.11    279.44 o 
  13   6   1     1827.39     1946.02     36.06 o 
  14   6   1     9761.93     9470.73    168.78 o 
  15   6   1     4554.85     4274.33     86.26 o 
  16   6   1     1568.79     1558.69     51.01 o 
  17   6   1     1986.98     1770.99     45.39 o 
  18   6   1     5212.10     6152.66    119.41 o 
  19   6   1      309.64      331.21     30.87 o 
  20   6   1      133.39      226.49     29.90 o 
  21   6   1       64.88       79.53     29.45 o 
  22   6   1     2526.15     2578.65     61.92 o 
  23   6   1        8.44      -13.21     31.99 o 
  24   6   1       24.89       48.36     36.09 o 
  25   6   1       32.80       65.64     35.52 o 
  26   6   1        7.71      -15.45     34.76 o 
  27   6   1        5.83       25.50     34.38 o 
  28   6   1      159.36      125.26     37.38 o 
  29   6   1      367.22      292.54     39.90 o 
  30   6   1      522.99      422.37     50.68 o 
 -28   7   1      709.44      502.35     41.00 o 
 -27   7   1       10.34       25.50     32.60 o 
 -26   7   1      727.14      631.16     52.21 o 
 -25   7   1      106.12      102.56     34.67 o 
 -24   7   1      219.72      218.99     35.19 o 
 -23   7   1        3.39        8.39     34.14 o 
 -22   7   1     1761.96     1538.32     71.60 o 
 -21   7   1     1579.02     1487.75     38.41 o 
 -20   7   1       99.62      119.74     29.33 o 
 -19   7   1       57.16       97.49     29.11 o 
 -18   7   1     2131.80     2358.56     70.96 o 
 -17   7   1      883.63      949.33     33.80 o 
 -16   7   1      115.38       61.83     26.86 o 
 -15   7   1     1120.02     1201.59     32.28 o 
 -14   7   1     3828.11     4065.65    109.40 o 
 -13   7   1      129.08      165.63     27.96 o 
 -12   7   1      196.98      192.59     25.22 o 
 -11   7   1     4150.73     4196.14     85.33 o 
 -10   7   1     4035.77     3900.09     45.62 o 
  -9   7   1     3233.63     3218.51     76.66 o 
  -8   7   1       11.32       27.47     26.86 o 
  -7   7   1     9498.24     9846.11    120.91 o 
  -6   7   1    27286.82    26890.35    515.70 o 
  -5   7   1     2177.99     2121.83     36.03 o 
  -4   7   1     4426.93     4713.40    101.98 o 
  -3   7   1       18.33      107.55     29.18 o 
  -2   7   1     1613.55     1604.59     31.98 o 
  -1   7   1      436.78      485.01     27.84 o 
   0   7   1     9863.52     9375.35    111.26 o 
   1   7   1    22732.70    23736.61    251.03 o 
   2   7   1      246.63      265.94     27.94 o 
   3   7   1    10849.60    10930.30    165.44 o 
   4   7   1      116.78      208.24     33.62 o 
   5   7   1     2731.70     2293.46     33.93 o 
   6   7   1     4222.03     4214.63     76.32 o 
   7   7   1     3080.86     2921.97     45.66 o 
   8   7   1     2040.92     2138.10     46.14 o 
   9   7   1       18.75       -7.43     33.83 o 
  10   7   1        3.36       45.63     23.41 o 
  11   7   1      911.95     1022.33     36.21 o 
  12   7   1     1171.61     1155.27     33.13 o 
  13   7   1     5973.43     6372.78    122.28 o 
  14   7   1     5199.19     5594.30     53.52 o 
  15   7   1     2982.36     3055.54     45.90 o 
  16   7   1      341.46      323.50     32.32 o 
  17   7   1     5559.96     5750.81    111.79 o 
  18   7   1      194.43      240.04     30.40 o 
  19   7   1      766.59      851.48     36.04 o 
  20   7   1     4149.90     4356.04    103.73 o 
  21   7   1     1114.51     1040.89     39.25 o 
  22   7   1      594.78      611.34     36.32 o 
  23   7   1        7.80       45.34     37.42 o 
  24   7   1      483.12      410.56     41.61 o 
  25   7   1      254.96      218.68     37.01 o 
  26   7   1        7.50       30.70     39.14 o 
  27   7   1       27.54       24.19     43.35 o 
  28   7   1      197.72      125.37     39.10 o 
 -26   8   1     3791.86     2998.34    293.90 o 
 -25   8   1      474.94      261.51     42.22 o 
 -24   8   1      100.23      108.76     32.80 o 
 -23   8   1     1421.55     1430.72     84.02 o 
 -22   8   1      925.90      668.87     37.76 o 
 -21   8   1      251.41      223.75     34.51 o 
 -20   8   1        0.80       19.40     31.12 o 
 -19   8   1       55.37       71.76     31.71 o 
 -18   8   1      219.70      241.37     32.58 o 
 -17   8   1        2.42       38.32     35.28 o 
 -16   8   1       44.19       66.48     29.24 o 
 -15   8   1     1349.97     1275.61     33.47 o 
 -14   8   1     1748.03     1987.32     49.56 o 
 -13   8   1     1594.69     1722.42     40.43 o 
 -12   8   1       22.61       63.85     27.62 o 
 -11   8   1     2539.26     2800.56     42.46 o 
 -10   8   1        3.00       70.51     28.87 o 
  -9   8   1      672.33      687.12     30.16 o 
  -8   8   1     1462.98     1493.61     36.80 o 
  -7   8   1     3769.95     3693.48    126.68 o 
  -6   8   1      489.21      572.62     32.44 o 
  -5   8   1     3043.00     3142.36     65.51 o 
  -4   8   1      105.21      171.91     27.69 o 
  -3   8   1     1794.75     1920.19     35.14 o 
  -2   8   1     2811.61     3029.83     61.33 o 
  -1   8   1       88.41      121.84     26.47 o 
   0   8   1      929.17     1011.97     31.61 o 
   1   8   1        3.55       37.84     28.38 o 
   2   8   1     6487.29     6646.06     80.47 o 
   3   8   1       48.68       99.85     25.95 o 
   4   8   1       33.29       49.52     31.62 o 
   5   8   1     8982.31     9556.39     96.12 o 
   6   8   1        5.35       29.05     28.06 o 
   7   8   1      269.11      352.69     27.88 o 
   8   8   1      686.96      713.27     35.95 o 
   9   8   1      288.41      274.75     28.23 o 
  10   8   1       59.95       83.05     28.75 o 
  11   8   1      594.07      598.12     33.66 o 
  12   8   1      232.01      249.13     29.79 o 
  13   8   1       29.52       24.23     32.48 o 
  14   8   1      107.20       72.57     33.85 o 
  15   8   1       40.98       65.15     31.14 o 
  16   8   1      545.98      453.07     31.21 o 
  17   8   1     2586.90     2365.11     45.88 o 
  18   8   1      448.89      521.29     33.02 o 
  19   8   1       55.17       87.10     31.82 o 
  20   8   1      768.82      861.20     59.03 o 
  21   8   1     1435.29     1364.27     69.32 o 
  22   8   1      908.78      765.38     43.70 o 
  23   8   1      709.38      734.36     56.33 o 
  24   8   1        0.74       -4.39     35.10 o 
  25   8   1       17.40       62.90     45.05 o 
  26   8   1      133.86      116.08    124.73 o 
 -23   9   1      564.52      515.92     53.53 o 
 -22   9   1       17.85       40.39     43.45 o 
 -21   9   1       16.31       39.19     34.60 o 
 -20   9   1        0.87       29.45     32.85 o 
 -19   9   1      694.56      674.27     41.63 o 
 -18   9   1     1219.70     1175.23     46.28 o 
 -17   9   1      390.33      390.50     37.59 o 
 -16   9   1      858.97      839.93     42.36 o 
 -15   9   1      113.24      163.71     35.08 o 
 -14   9   1       41.16      108.89     32.40 o 
 -13   9   1      123.87      153.12     30.68 o 
 -12   9   1     5903.65     6383.88    255.34 o 
 -11   9   1     2288.79     2408.90     61.47 o 
 -10   9   1     1487.69     1560.96     37.25 o 
  -9   9   1      189.67      211.78     32.49 o 
  -8   9   1       85.06       91.50     30.25 o 
  -7   9   1     4131.75     4500.21    159.19 o 
  -6   9   1      799.50      896.83     36.60 o 
  -5   9   1      277.19      296.77     28.13 o 
  -4   9   1      229.76      213.10     25.44 o 
  -3   9   1       24.44       17.20     25.15 o 
  -2   9   1      598.96      555.68     28.66 o 
  -1   9   1       26.25       70.92     28.11 o 
   0   9   1      622.85      695.93     29.88 o 
   1   9   1      156.17      147.71     26.85 o 
   2   9   1       11.08       17.62     27.88 o 
   3   9   1       87.49      108.91     29.25 o 
   4   9   1     1160.67     1131.02     29.85 o 
   5   9   1     5071.24     5203.43     94.30 o 
   6   9   1    10851.34    11731.37    297.09 o 
   7   9   1      159.19      141.40     37.99 o 
   8   9   1       42.25       84.85     29.92 o 
   9   9   1      371.38      398.49     32.93 o 
  10   9   1     1963.53     1957.02     50.62 o 
  11   9   1     1932.70     2186.56     89.00 o 
  12   9   1     5717.32     6177.56    167.70 o 
  13   9   1     2046.38     2043.89     96.46 o 
  14   9   1     9563.86    10360.43    521.53 o 
  15   9   1       13.81       37.84     32.33 o 
  16   9   1     1186.70     1232.28     60.21 o 
  17   9   1      328.92      375.37     38.52 o 
  18   9   1       62.17       56.75     33.65 o 
  19   9   1      302.47      291.11     37.71 o 
  20   9   1      212.03      125.06     36.24 o 
  21   9   1     1215.73     1149.67     61.84 o 
  22   9   1     2550.96     2217.85     88.29 o 
  23   9   1       74.03       23.21     44.91 o 
 -20  10   1      404.22      217.11     92.38 o 
 -19  10   1        0.06       47.26     39.30 o 
 -18  10   1       15.39       49.33     38.88 o 
 -17  10   1       97.97       88.58     41.18 o 
 -16  10   1      168.60      179.18     40.13 o 
 -15  10   1     1201.13     1203.67     82.29 o 
 -14  10   1     1089.56     1103.51     61.51 o 
 -13  10   1       44.15       23.05     34.27 o 
 -12  10   1      313.78      270.77     35.50 o 
 -11  10   1      456.22      432.43     36.62 o 
 -10  10   1        7.44       10.10     32.25 o 
  -9  10   1     1105.05     1127.69     36.08 o 
  -8  10   1       17.54       12.37     32.60 o 
  -7  10   1        5.55       31.33     32.36 o 
  -6  10   1       65.85       94.80     31.36 o 
  -5  10   1     2770.17     2870.36    104.99 o 
  -4  10   1     3971.84     4283.48    129.99 o 
  -3  10   1     2586.27     2562.35     65.20 o 
  -2  10   1      165.10      207.64     29.10 o 
  -1  10   1     2349.77     2408.55     62.15 o 
   0  10   1     7549.06     8233.34    281.33 o 
   1  10   1       11.68       32.31     31.86 o 
   2  10   1      776.87      825.20     34.40 o 
   3  10   1      155.95      174.93     35.36 o 
   4  10   1        0.55       51.54     32.65 o 
   5  10   1     2508.21     2549.05     92.88 o 
   6  10   1       27.19       85.71     38.08 o 
   7  10   1      276.96      333.08     34.86 o 
   8  10   1        9.65        0.93     33.01 o 
   9  10   1      104.15      107.48     35.92 o 
  10  10   1       13.11       34.69     41.55 o 
  11  10   1     2102.63     2045.10     48.10 o 
  12  10   1      281.59      336.68     38.64 o 
  13  10   1     1804.51     1852.53     78.72 o 
  14  10   1      454.73      486.61     39.07 o 
  15  10   1      444.17      411.48     35.46 o 
  16  10   1      235.56      184.98     38.50 o 
  17  10   1       28.02       33.04     36.86 o 
  18  10   1      185.42      139.74     45.59 o 
  19  10   1      722.91      620.26     58.23 o 
 -14  11   1      381.19      362.31     41.88 o 
 -13  11   1      156.69      128.25     42.63 o 
 -12  11   1        0.90       -0.60     42.00 o 
 -11  11   1      157.73      148.68     38.37 o 
 -10  11   1      417.43      430.05     42.07 o 
  -9  11   1      514.75      387.76     37.39 o 
  -8  11   1      761.25      734.32     40.94 o 
  -7  11   1     1340.62     1337.06     78.45 o 
  -6  11   1      619.95      722.94     43.00 o 
  -5  11   1      227.23      206.89     35.76 o 
  -4  11   1      506.40      480.79     44.31 o 
  -3  11   1      109.69      100.78     34.85 o 
  -2  11   1      110.61       68.61     33.46 o 
  -1  11   1      815.97      755.82     40.96 o 
   0  11   1      381.47      387.26     38.68 o 
   1  11   1      544.85      540.76     32.82 o 
   2  11   1      116.82      167.70     33.67 o 
   3  11   1      179.81      263.85     36.44 o 
   4  11   1       35.94       64.97     36.23 o 
   5  11   1      243.15      268.13     41.36 o 
   6  11   1     1589.83     1344.98     46.29 o 
   7  11   1      412.28      381.22     38.41 o 
   8  11   1      109.96      125.86     39.53 o 
   9  11   1     2749.62     2556.28    145.18 o 
  10  11   1      244.64      264.84     42.88 o 
  11  11   1      307.68      289.66     42.98 o 
  12  11   1     1928.96     1674.89    103.97 o 
  13  11   1       18.36        3.60     40.97 o 
  14  11   1      247.93      206.25     44.89 o 
  -5  12   1       15.40       22.66    136.32 o 
  -4  12   1      426.33      322.69     41.77 o 
  -3  12   1      197.16      174.52     43.99 o 
  -2  12   1       34.10       45.18     44.52 o 
  -1  12   1       93.11       66.31     38.28 o 
   0  12   1       72.79       51.94     44.76 o 
   1  12   1      124.18       58.66     47.03 o 
   2  12   1      304.30      226.12     45.89 o 
   3  12   1      129.22       65.60     46.20 o 
   4  12   1       42.91       44.12     47.85 o 
 -34   0   2        4.82       19.32     52.01 o 
 -32   0   2        5.19       23.80     36.77 o 
 -30   0   2        1.66       85.19     41.89 o 
 -28   0   2      961.85     1132.53     97.11 o 
 -26   0   2       32.55       20.09     38.90 o 
 -24   0   2       91.33       22.32     32.14 o 
 -22   0   2     4007.06     3893.81     88.59 o 
 -20   0   2      843.60      858.77     34.08 o 
 -18   0   2     1166.71     1300.04     42.44 o 
 -16   0   2     5967.51     5411.10    131.04 o 
 -14   0   2   101804.05   101016.34   1053.62 o 
 -12   0   2     2714.02     2673.27     51.24 o 
 -10   0   2        9.41       24.46     30.75 o 
  -8   0   2     4087.66     3208.03     52.63 o 
  -6   0   2    76402.34    64527.77    590.46 o 
  -4   0   2     1432.92     1355.48     42.03 o 
  -2   0   2       41.77       31.65     16.46 o 
   2   0   2    23249.55    19349.92    370.65 o 
   4   0   2      130.92      130.84     49.89 o 
   6   0   2      183.76      211.34     34.98 o 
   8   0   2     1214.08      952.27     64.67 o 
  10   0   2    46894.15    45901.04    614.21 o 
  12   0   2      499.23      620.50     35.39 o 
  14   0   2        7.59       27.55     29.89 o 
  16   0   2     7173.14     6756.29    113.04 o 
  18   0   2    13742.07    14480.10    347.54 o 
  20   0   2      149.94      298.67     32.68 o 
  22   0   2      835.40      965.64     36.17 o 
  24   0   2      223.15      452.17     45.35 o 
  26   0   2     1732.50     2211.92     95.02 o 
  28   0   2     1755.88     2464.98    116.20 o 
  30   0   2        7.34       -1.11     39.55 o 
  32   0   2        0.54       -3.24     46.84 o 
  34   0   2      514.17      368.38     68.22 o 
 -35   1   2       59.09      109.79     37.50 o 
 -34   1   2     1289.08     1016.84     40.15 o 
 -33   1   2        4.96       12.91     34.48 o 
 -32   1   2        0.02        2.72     32.96 o 
 -31   1   2     1107.99     1218.19     47.51 o 
 -30   1   2        6.34       69.53     34.08 o 
 -29   1   2     3149.45     3319.45     81.07 o 
 -28   1   2       17.25       23.36     28.47 o 
 -27   1   2        0.14       48.73     25.91 o 
 -26   1   2     3211.18     3554.98     72.16 o 
 -25   1   2      190.58      228.08     24.91 o 
 -24   1   2        0.17        3.57     24.39 o 
 -23   1   2     1278.70     1489.54     28.93 o 
 -22   1   2      358.63      471.74     25.56 o 
 -21   1   2    17195.53    18261.02    407.85 o 
 -20   1   2     8177.62     9075.88     87.18 o 
 -19   1   2      249.02      290.20     22.11 o 
 -18   1   2     1954.14     1579.68     29.57 o 
 -17   1   2      158.07      199.97     21.00 o 
 -16   1   2     3178.15     2841.48     38.95 o 
 -15   1   2    29483.29    28823.90    172.68 o 
 -14   1   2      139.26      148.78     24.06 o 
 -13   1   2    61501.23    60496.60    501.00 o 
 -12   1   2    16018.41    13737.11    151.73 o 
 -11   1   2      257.61      283.04     23.48 o 
 -10   1   2     9431.36    10656.69     86.85 o 
  -9   1   2     5827.62     5758.69     78.54 o 
  -8   1   2      994.88     1123.22     28.94 o 
  -7   1   2    28539.99    23046.63    185.60 o 
  -6   1   2       83.41       47.29     20.61 o 
  -5   1   2     5693.49     4432.25     58.05 o 
  -4   1   2      206.51      247.77     26.15 o 
  -3   1   2       36.59       67.78     23.42 o 
  -2   1   2      307.27      157.36     22.70 o 
  -1   1   2      151.27      115.75     18.07 o 
   0   1   2      119.12       80.81     20.35 o 
   1   1   2     7999.15     7168.53    127.99 o 
   2   1   2      348.51      230.11     25.21 o 
   3   1   2      496.83      365.54     23.42 o 
   4   1   2     6258.59     4910.34     54.41 o 
   5   1   2     3325.82     2381.63     40.50 o 
   6   1   2    69854.41    60399.56   2202.35 o 
   7   1   2    14058.64    12211.45    212.66 o 
   8   1   2      136.54      115.88     26.27 o 
   9   1   2    17525.60    15591.21    108.52 o 
  10   1   2     3023.70     2729.69     44.99 o 
  11   1   2    65941.62    66693.52   1294.61 o 
  12   1   2     2184.72     1894.70     33.51 o 
  13   1   2      111.32       75.86     22.16 o 
  14   1   2    19205.49    18103.21    207.61 o 
  15   1   2       65.32      123.96     25.39 o 
  16   1   2        1.20       41.81     20.96 o 
  17   1   2    23771.75    22847.12    106.90 o 
  18   1   2     1747.78     1900.09     30.58 o 
  19   1   2     2433.88     2537.94     47.66 o 
  20   1   2      914.75      835.32     25.50 o 
  21   1   2       80.60       94.45     21.89 o 
  22   1   2    18715.00    18881.65    318.61 o 
  23   1   2      264.46      268.97     23.47 o 
  24   1   2      100.08      211.07     25.71 o 
  25   1   2    10427.42    11343.95    164.56 o 
  26   1   2      206.40      196.59     26.14 o 
  27   1   2     1769.11     1782.92     62.07 o 
  28   1   2      116.00      187.32     26.81 o 
  29   1   2       74.13       64.03     29.35 o 
  30   1   2      167.65       71.37     29.60 o 
  31   1   2       68.54       83.35     32.41 o 
  32   1   2      434.33      531.38     37.40 o 
  33   1   2       10.22       22.34     35.89 o 
  34   1   2        2.37       11.95     38.27 o 
 -35   2   2      916.77     1125.84    140.47 o 
 -34   2   2       10.21       15.74     37.52 o 
 -33   2   2       16.71       33.96     33.82 o 
 -32   2   2      245.66      345.12     38.39 o 
 -31   2   2        1.60       49.58     33.79 o 
 -30   2   2     4812.74     4423.60    144.96 o 
 -29   2   2     1150.62     1158.45     54.86 o 
 -28   2   2     1214.85     1366.37     40.59 o 
 -27   2   2      672.41      847.73     29.03 o 
 -26   2   2      706.92      894.82     33.30 o 
 -25   2   2     2262.83     2384.63     66.65 o 
 -24   2   2     3568.02     3357.57     64.76 o 
 -23   2   2        1.35       68.28     27.29 o 
 -22   2   2        1.96       45.58     26.05 o 
 -21   2   2      130.32      150.97     23.87 o 
 -20   2   2    10618.21    10722.37    119.83 o 
 -19   2   2      481.61      541.05     27.89 o 
 -18   2   2      953.21      902.98     27.01 o 
 -17   2   2     7347.94     7467.75    137.74 o 
 -16   2   2     3172.33     2894.06     49.07 o 
 -15   2   2     3428.87     3031.45     51.65 o 
 -14   2   2    19509.53    19033.66    194.17 o 
 -13   2   2     1415.19     1200.81     30.12 o 
 -12   2   2       93.69      156.44     23.55 o 
 -11   2   2      269.29      348.60     24.59 o 
 -10   2   2     2383.35     1725.10     32.49 o 
  -9   2   2    43153.22    40652.20    377.86 o 
  -8   2   2     1730.07     1771.95     28.63 o 
  -7   2   2     2663.79     2252.61     35.20 o 
  -6   2   2    22176.61    20511.66    134.79 o 
  -5   2   2      456.46      513.60     27.01 o 
  -4   2   2    16534.04    13752.75    147.34 o 
  -3   2   2    29217.28    27065.03    153.70 o 
  -2   2   2      327.44      330.98     22.68 o 
  -1   2   2    16992.70    14608.71    146.04 o 
   0   2   2     2694.42     2101.85     35.49 o 
   1   2   2     1151.89     1134.03     29.03 o 
   2   2   2    85880.18    73653.94   1106.09 o 
   3   2   2      139.85      228.54     21.27 o 
   4   2   2     1649.93     1034.89     27.67 o 
   5   2   2     3287.66     2670.11     35.96 o 
   6   2   2        7.47       56.33     20.92 o 
   7   2   2   194266.58   163305.36    867.03 o 
   8   2   2     1147.10      954.05     26.21 o 
   9   2   2      324.58      486.34     24.80 o 
  10   2   2       34.74      162.35     38.13 o 
  11   2   2     8408.35     7815.59     74.69 o 
  12   2   2     9048.28     8176.87     50.25 o 
  13   2   2      584.27      502.79     26.76 o 
  14   2   2       64.14       48.47     22.95 o 
  15   2   2    12895.20    13020.47    176.00 o 
  16   2   2    10396.61    10148.76     90.54 o 
  17   2   2     3065.65     2979.65     40.60 o 
  18   2   2     2236.22     2608.05     64.04 o 
  19   2   2     1969.37     2153.73     53.83 o 
  20   2   2     1986.79     1856.52     43.66 o 
  21   2   2    62706.27    65847.13    673.17 o 
  22   2   2      375.24      398.53     26.56 o 
  23   2   2     2854.82     3392.90     53.70 o 
  24   2   2      266.87      271.75     25.64 o 
  25   2   2       55.59       81.50     27.68 o 
  26   2   2    13359.07    13800.62    429.75 o 
  27   2   2      744.37      710.97     30.27 o 
  28   2   2       54.16      126.95     34.21 o 
  29   2   2     2270.11     2685.77    189.12 o 
  30   2   2       32.91       52.52     34.10 o 
  31   2   2       69.09       91.93     32.54 o 
  32   2   2       17.91       30.60     34.77 o 
  33   2   2        4.94       41.52     35.25 o 
 -34   3   2      200.90       85.34     34.72 o 
 -33   3   2       10.54       35.56     35.87 o 
 -32   3   2      359.63      281.90     34.96 o 
 -31   3   2        7.72        5.01     37.30 o 
 -30   3   2      811.62      805.97     38.72 o 
 -29   3   2     1187.30     1194.03     47.76 o 
 -28   3   2      319.65      252.35     32.55 o 
 -27   3   2       84.62       81.47     29.06 o 
 -26   3   2      186.80      408.79     30.19 o 
 -25   3   2      167.79      162.79     28.06 o 
 -24   3   2      709.05      859.35     33.58 o 
 -23   3   2     8341.09     9152.01    178.87 o 
 -22   3   2     1180.53     1335.15     32.57 o 
 -21   3   2     4177.06     4772.22     80.86 o 
 -20   3   2     4800.50     4482.69     46.19 o 
 -19   3   2     3195.34     2892.05     38.59 o 
 -18   3   2     2059.10     1952.00     30.13 o 
 -17   3   2      594.49      614.76     24.05 o 
 -16   3   2     2739.00     2425.38     31.19 o 
 -15   3   2      173.43      529.67    152.48 o 
 -14   3   2     1929.15     2004.00     30.39 o 
 -13   3   2    58570.61    58994.36    622.85 o 
 -12   3   2     1697.61     1349.62     28.68 o 
 -11   3   2     1634.84     1840.28     30.52 o 
 -10   3   2    13487.47    12018.28    167.17 o 
  -9   3   2     1645.59     1386.38     31.05 o 
  -8   3   2       49.21       71.86     22.49 o 
  -7   3   2     3090.56     3008.24     38.83 o 
  -6   3   2      357.02      625.86     27.26 o 
  -5   3   2     5654.33     5064.43     75.62 o 
  -4   3   2    17429.63    15693.00    184.89 o 
  -3   3   2     2326.73     1849.48     43.67 o 
  -2   3   2    86380.42    78676.90   1018.99 o 
  -1   3   2    11049.67     8531.40    103.19 o 
   0   3   2      221.77      354.94     28.32 o 
   1   3   2   446675.09   402620.47   1116.32 o 
   2   3   2    14335.32    11956.07    187.96 o 
   3   3   2    11150.81    10619.28    112.06 o 
   4   3   2     2886.41     2769.87     34.62 o 
   5   3   2      128.13      129.95     25.59 o 
   6   3   2    64285.60    62189.15    482.93 o 
   7   3   2    21092.33    20135.48    122.21 o 
   8   3   2    21249.45    18981.88    140.66 o 
   9   3   2    11865.74    11448.62    140.39 o 
  10   3   2      166.48      137.73     28.48 o 
  11   3   2     2098.08     1663.39     33.77 o 
  12   3   2     5135.01     5016.51     54.08 o 
  13   3   2     1186.49     1158.00     26.38 o 
  14   3   2      554.47      629.66     31.33 o 
  15   3   2       75.15      126.58     24.35 o 
  16   3   2    10005.93    10490.25    125.42 o 
  17   3   2     1581.57     1723.31     35.89 o 
  18   3   2       16.57       43.21     24.85 o 
  19   3   2     2405.27     2730.10     65.47 o 
  20   3   2       88.85      129.25     26.66 o 
  21   3   2     1370.10     1451.43     31.16 o 
  22   3   2      390.99      376.26     61.39 o 
  23   3   2       12.24       58.56     26.92 o 
  24   3   2     1266.08     1199.27     32.40 o 
  25   3   2       41.63       79.29     27.66 o 
  26   3   2      101.96      107.10     28.43 o 
  27   3   2     2267.83     2449.91     94.08 o 
  28   3   2      698.40      627.29     48.41 o 
  29   3   2        0.11       -0.15     30.81 o 
  30   3   2      267.19      502.64     36.45 o 
  31   3   2      217.32      221.59     35.81 o 
  32   3   2       27.95       59.91     35.82 o 
  33   3   2        1.92       22.92     39.30 o 
 -33   4   2      325.81      250.61     43.93 o 
 -32   4   2     1216.14      970.83     53.73 o 
 -31   4   2        7.15       -0.39     38.29 o 
 -30   4   2        8.18       51.38     33.04 o 
 -29   4   2      356.74      339.25     31.58 o 
 -28   4   2     1194.46     1358.66     44.62 o 
 -27   4   2     2110.01     2307.55     86.09 o 
 -26   4   2      182.20      170.26     27.11 o 
 -25   4   2       29.24       35.45     28.54 o 
 -24   4   2       88.60       53.87     27.44 o 
 -23   4   2     1075.65     1230.57     39.38 o 
 -22   4   2      727.36      585.49     34.05 o 
 -21   4   2      400.84      402.47     28.31 o 
 -20   4   2    14042.72    13745.92    195.08 o 
 -19   4   2    83786.27    87319.05    776.99 o 
 -18   4   2      133.33      118.81     27.76 o 
 -17   4   2     6048.18     6333.31     63.61 o 
 -16   4   2     7058.54     7168.48     81.52 o 
 -15   4   2    13913.71    13239.87    136.22 o 
 -14   4   2      762.71      793.64     27.89 o 
 -13   4   2      599.98      653.10     26.03 o 
 -12   4   2      862.12      851.94     24.32 o 
 -11   4   2     1624.30     1360.40     26.84 o 
 -10   4   2     3486.13     2765.05     35.43 o 
  -9   4   2     5239.94     4360.86     47.30 o 
  -8   4   2    15515.13    15420.57    197.61 o 
  -7   4   2     1478.82     1333.79     29.73 o 
  -6   4   2     1999.81     2128.79     54.86 o 
  -5   4   2    12368.17    13434.98    129.91 o 
  -4   4   2     7498.96     7223.66    134.28 o 
  -3   4   2     1090.40      923.75     28.76 o 
  -2   4   2       23.14       62.73     20.06 o 
  -1   4   2     2574.35     2655.63     37.03 o 
   0   4   2      367.88      483.12     27.10 o 
   1   4   2     1950.27     1704.00     27.87 o 
   2   4   2      964.77      946.03     26.28 o 
   3   4   2      694.91      890.31     27.88 o 
   4   4   2     9232.28     9199.99     88.87 o 
   5   4   2     5780.88     5779.32     44.05 o 
   6   4   2     9517.52     8239.60    104.60 o 
   7   4   2    50212.61    47926.59    575.87 o 
   8   4   2     9484.55     9044.14     79.55 o 
   9   4   2      797.54      798.67     29.77 o 
  10   4   2    13998.12    12875.08    129.42 o 
  11   4   2    10054.02     9732.35    212.38 o 
  12   4   2    39995.67    37838.06    481.90 o 
  13   4   2      774.54      900.79     32.03 o 
  14   4   2      500.55      492.09     26.76 o 
  15   4   2    11238.79    11560.61     94.28 o 
  16   4   2    15717.74    15903.33    158.81 o 
  17   4   2        0.16       45.29     28.38 o 
  18   4   2     1589.72     1936.23     34.31 o 
  19   4   2        0.16       26.58     26.05 o 
  20   4   2     1049.32      830.83     35.79 o 
  21   4   2     1032.71     1029.07     31.43 o 
  22   4   2       32.44       58.50     30.21 o 
  23   4   2     1158.43     1318.05     85.77 o 
  24   4   2      744.89      712.67     33.87 o 
  25   4   2      569.50      583.68     32.31 o 
  26   4   2     1776.08     1425.33     77.81 o 
  27   4   2      662.93      562.11     35.70 o 
  28   4   2      415.77      560.08     36.15 o 
  29   4   2       19.39       50.60     32.19 o 
  30   4   2      335.19      303.02     37.22 o 
  31   4   2      149.92      141.74     40.86 o 
  32   4   2      751.60      687.29     63.26 o 
 -32   5   2        1.44       22.33     38.20 o 
 -31   5   2      342.97      281.16     36.31 o 
 -30   5   2       26.41       36.53     32.52 o 
 -29   5   2      357.15      297.37     35.97 o 
 -28   5   2      197.68      157.28     33.19 o 
 -27   5   2      526.02      475.59     31.56 o 
 -26   5   2      275.67      398.73     32.15 o 
 -25   5   2      306.40      418.95     30.46 o 
 -24   5   2     2914.67     3364.94    129.76 o 
 -23   5   2       67.05      120.13     29.12 o 
 -22   5   2        5.28       18.87     30.67 o 
 -21   5   2     1003.88     1100.00     32.11 o 
 -20   5   2     4664.76     5125.76     94.48 o 
 -19   5   2     3158.57     3293.99     53.69 o 
 -18   5   2      271.42      298.35     26.27 o 
 -17   5   2      910.16      929.91     30.62 o 
 -16   5   2     2356.11     2606.04     35.12 o 
 -15   5   2      878.63      899.85     29.77 o 
 -14   5   2     1090.34     1017.54     29.89 o 
 -13   5   2      315.20      329.77     26.76 o 
 -12   5   2     2015.04     1760.25     28.02 o 
 -11   5   2     1588.85     1680.79     30.97 o 
 -10   5   2     9079.11     8153.04    134.93 o 
  -9   5   2     3357.71     3048.41     67.86 o 
  -8   5   2     5839.54     5411.50     44.09 o 
  -7   5   2        0.04       61.43     23.28 o 
  -6   5   2      889.98      785.17     30.53 o 
  -5   5   2     1237.98     1400.97     28.52 o 
  -4   5   2     1823.39     1398.43     28.99 o 
  -3   5   2     9429.34     8940.12    102.12 o 
  -2   5   2        8.86       72.79     25.15 o 
  -1   5   2     3202.77     3289.83     42.06 o 
   0   5   2    25913.29    25178.96    121.18 o 
   1   5   2     8178.59     7947.97     89.04 o 
   2   5   2     4335.78     4174.33     53.07 o 
   3   5   2      988.44      858.10     29.81 o 
   4   5   2     3669.01     3690.33     73.16 o 
   5   5   2    21767.51    20138.20    238.88 o 
   6   5   2       39.87       64.60     23.04 o 
   7   5   2        9.69       41.20     22.29 o 
   8   5   2     5861.91     5701.65    155.86 o 
   9   5   2      904.14      875.42     32.13 o 
  10   5   2     1518.28     1444.02     34.95 o 
  11   5   2       28.91       27.31     28.11 o 
  12   5   2      256.15      369.94     27.18 o 
  13   5   2      121.53      116.84     25.12 o 
  14   5   2      935.98      977.36     32.63 o 
  15   5   2      638.33      714.80     31.16 o 
  16   5   2     8786.70     8418.96    139.23 o 
  17   5   2     2055.73     2100.12     42.13 o 
  18   5   2     3570.86     3560.86     48.15 o 
  19   5   2      201.24      150.47     27.40 o 
  20   5   2      108.49      159.27     32.83 o 
  21   5   2      358.15      339.68     30.12 o 
  22   5   2      106.12      100.94     33.39 o 
  23   5   2     2000.56     1943.32     43.36 o 
  24   5   2        8.54        5.19     30.00 o 
  25   5   2      934.97     1000.34     35.70 o 
  26   5   2       31.37       55.84     28.97 o 
  27   5   2       61.94       43.68     33.54 o 
  28   5   2     1033.72     1024.74     48.26 o 
  29   5   2       98.16       85.51     37.55 o 
  30   5   2        1.28       30.19     37.14 o 
  31   5   2      246.55      123.30     38.93 o 
 -30   6   2      283.03      219.00     36.90 o 
 -29   6   2      216.25      179.83     37.39 o 
 -28   6   2      189.77      136.26     35.07 o 
 -27   6   2       38.48       68.86     33.24 o 
 -26   6   2        9.35       38.59     35.39 o 
 -25   6   2      959.51     1079.06     42.42 o 
 -24   6   2      629.30      571.61     32.74 o 
 -23   6   2     1877.04     1895.68     64.34 o 
 -22   6   2      108.09      147.33     30.06 o 
 -21   6   2      193.09      195.83     33.24 o 
 -20   6   2       12.73       26.21     30.32 o 
 -19   6   2     6572.51     6807.28    192.54 o 
 -18   6   2      427.77      442.67     30.19 o 
 -17   6   2     1519.77     1571.29     32.88 o 
 -16   6   2       95.17      118.31     28.16 o 
 -15   6   2    19323.54    19202.76    316.25 o 
 -14   6   2     5346.57     5438.99    113.57 o 
 -13   6   2      854.26      892.17     28.71 o 
 -12   6   2     3688.35     3658.60     43.71 o 
 -11   6   2      906.44      959.04     29.71 o 
 -10   6   2        0.01       26.72     22.52 o 
  -9   6   2       17.58       47.80     25.02 o 
  -8   6   2    13084.81    12840.76    296.41 o 
  -7   6   2     3157.41     3165.89     52.39 o 
  -6   6   2      159.94      270.08     25.77 o 
  -5   6   2    12344.36    12189.53    139.30 o 
  -4   6   2    31420.54    31166.00    518.35 o 
  -3   6   2     2313.92     2222.86     33.84 o 
  -2   6   2     1170.59     1171.49     29.61 o 
  -1   6   2      124.11      172.73     24.82 o 
   0   6   2     2117.38     2229.06     31.45 o 
   1   6   2     4640.41     4468.46     68.88 o 
   2   6   2     5302.74     5206.11     69.24 o 
   3   6   2     5560.02     5293.48     87.07 o 
   4   6   2     2023.78     2106.56     45.43 o 
   5   6   2     4426.36     4530.07     65.65 o 
   6   6   2     8221.46     8196.52     86.72 o 
   7   6   2     1195.30      994.85     26.99 o 
   8   6   2     3900.94     3776.37     46.33 o 
   9   6   2     1695.05     1761.33     45.79 o 
  10   6   2      983.60     1025.51     32.53 o 
  11   6   2      141.70      141.21     30.94 o 
  12   6   2     2620.37     2669.77     74.86 o 
  13   6   2    13402.95    13820.94    110.85 o 
  14   6   2      452.16      357.15     27.61 o 
  15   6   2      517.58      704.82     35.43 o 
  16   6   2      655.27      667.33     31.58 o 
  17   6   2      845.30      957.26     30.69 o 
  18   6   2      191.17      241.07     31.18 o 
  19   6   2      286.45      289.42     30.60 o 
  20   6   2      194.03      266.95     27.86 o 
  21   6   2      431.25      431.05     34.39 o 
  22   6   2      258.95      256.68     35.00 o 
  23   6   2        0.30       44.11     38.80 o 
  24   6   2      971.48      970.63     39.88 o 
  25   6   2     1533.37     1720.73    118.91 o 
  26   6   2       47.63       53.61     36.92 o 
  27   6   2       20.93       44.66     37.35 o 
  28   6   2      144.01      105.41     40.38 o 
  29   6   2      293.07      147.62     42.77 o 
 -29   7   2        8.38       80.10     86.32 o 
 -28   7   2       49.56       43.48     38.66 o 
 -27   7   2      507.08      358.56     36.51 o 
 -26   7   2        1.37      -21.01     34.03 o 
 -25   7   2      581.95      651.68     56.67 o 
 -24   7   2      523.92      534.30     34.09 o 
 -23   7   2     1470.53     1595.88     73.30 o 
 -22   7   2     2196.33     2353.78     46.89 o 
 -21   7   2      342.76      391.70     33.54 o 
 -20   7   2     1371.74     1498.84     40.72 o 
 -19   7   2     1281.58     1182.98     37.79 o 
 -18   7   2     2294.89     2519.13     61.44 o 
 -17   7   2      561.35      629.27     31.49 o 
 -16   7   2     4236.68     4827.91     85.61 o 
 -15   7   2      248.62      330.35     26.50 o 
 -14   7   2     3046.14     2933.21     48.14 o 
 -13   7   2      352.96      319.92     28.24 o 
 -12   7   2      122.96      116.42     25.17 o 
 -11   7   2        0.25      -10.06     29.82 o 
 -10   7   2     3026.90     3007.09     53.37 o 
  -9   7   2     1332.92     1333.18     38.79 o 
  -8   7   2     2732.65     2869.66     44.68 o 
  -7   7   2     1896.67     1969.93     47.79 o 
  -6   7   2     1469.74     1519.50     34.47 o 
  -5   7   2      108.32      124.36     24.50 o 
  -4   7   2      390.99      479.99     28.15 o 
  -3   7   2    14677.57    14355.91    232.28 o 
  -2   7   2     1631.51     1717.45     34.39 o 
  -1   7   2      766.40      804.85     27.81 o 
   0   7   2     1344.74     1468.10     29.97 o 
   1   7   2     1728.60     1700.12     31.10 o 
   2   7   2    13068.01    13231.61    203.08 o 
   3   7   2      132.85      147.29     28.06 o 
   4   7   2     1310.69     1309.13     31.61 o 
   5   7   2    17432.47    17777.97    306.87 o 
   6   7   2     6089.02     6181.56     80.30 o 
   7   7   2      748.57      613.43     30.83 o 
   8   7   2     3350.94     3590.48     35.87 o 
   9   7   2      654.79      651.61     34.00 o 
  10   7   2      288.31      368.93     25.42 o 
  11   7   2      179.11      215.35     34.30 o 
  12   7   2     1193.93     1217.33     31.91 o 
  13   7   2       84.29      163.27     35.36 o 
  14   7   2     1083.20     1247.64     39.23 o 
  15   7   2      506.80      553.47     29.15 o 
  16   7   2     1981.46     2133.91     66.30 o 
  17   7   2       44.41      107.63     33.26 o 
  18   7   2        8.57       57.66     29.38 o 
  19   7   2     1963.08     2016.23     51.30 o 
  20   7   2      364.44      318.50     34.22 o 
  21   7   2     1671.38     1658.65     62.90 o 
  22   7   2      555.64      570.73     34.22 o 
  23   7   2      190.19      217.93     39.90 o 
  24   7   2       66.98       90.02     35.58 o 
  25   7   2       11.24       50.95     43.03 o 
  26   7   2      791.35      711.60     56.20 o 
  27   7   2        1.32        1.14     36.78 o 
 -26   8   2      649.44      431.26     46.13 o 
 -25   8   2       42.21       70.41     35.13 o 
 -24   8   2      124.76      148.27     36.60 o 
 -23   8   2      335.50      273.43     36.54 o 
 -22   8   2      187.93      189.03     38.93 o 
 -21   8   2       43.66      101.44     35.07 o 
 -20   8   2      250.24      262.21     31.24 o 
 -19   8   2      710.12      747.43     32.91 o 
 -18   8   2     2131.63     1852.71     51.78 o 
 -17   8   2       71.74       51.03     30.23 o 
 -16   8   2     2351.29     2532.31     92.94 o 
 -15   8   2      265.59      405.60     32.15 o 
 -14   8   2     4297.05     4658.24    179.90 o 
 -13   8   2      314.32      320.53     29.41 o 
 -12   8   2       24.84       75.13     29.10 o 
 -11   8   2      859.45      831.14     31.60 o 
 -10   8   2        6.67       15.50     28.89 o 
  -9   8   2       77.70      113.15     27.45 o 
  -8   8   2     1599.73     1636.10     37.69 o 
  -7   8   2     1479.28     1635.74     62.41 o 
  -6   8   2     2917.01     3172.45     41.49 o 
  -5   8   2     3306.60     3361.62     55.53 o 
  -4   8   2      531.29      558.30     29.17 o 
  -3   8   2       96.78       97.94     25.44 o 
  -2   8   2        0.86       22.81     26.90 o 
  -1   8   2       77.49       95.71     25.74 o 
   0   8   2     1626.60     1888.38     40.46 o 
   1   8   2    15042.18    16182.28    255.69 o 
   2   8   2     3460.54     3796.00     71.69 o 
   3   8   2     1510.23     1630.44     32.45 o 
   4   8   2      489.39      574.16     31.93 o 
   5   8   2      923.26     1061.97     33.25 o 
   6   8   2      992.55      882.92     32.77 o 
   7   8   2      684.77      705.74     28.19 o 
   8   8   2        9.19       73.02     30.05 o 
   9   8   2      569.23      584.63     28.61 o 
  10   8   2      700.50      695.93     36.79 o 
  11   8   2       14.53       59.34     30.21 o 
  12   8   2        8.53        4.40     30.56 o 
  13   8   2      634.79      555.18     26.63 o 
  14   8   2       75.35       76.09     31.41 o 
  15   8   2      610.52      656.59     36.93 o 
  16   8   2      300.30      416.09     34.34 o 
  17   8   2     1100.77     1123.35     42.78 o 
  18   8   2       10.43       24.22     32.04 o 
  19   8   2      337.75      263.95     32.97 o 
  20   8   2        0.90        6.43     30.86 o 
  21   8   2      404.05      405.38     34.57 o 
  22   8   2      935.73      960.53     53.84 o 
  23   8   2       19.38       22.13     34.51 o 
  24   8   2     1048.65     1033.41     85.49 o 
  25   8   2     1654.94     1108.35    105.28 o 
 -23   9   2      403.80      340.92     47.15 o 
 -22   9   2      125.68      128.23     34.53 o 
 -21   9   2       70.97       96.37     39.23 o 
 -20   9   2      430.99      460.96     39.81 o 
 -19   9   2     1101.73      877.90     53.56 o 
 -18   9   2      213.71      157.97     39.30 o 
 -17   9   2     1239.96     1396.62     60.01 o 
 -16   9   2      942.76     1048.48     41.28 o 
 -15   9   2     9122.64     9838.51    442.26 o 
 -14   9   2      285.35      393.39     35.01 o 
 -13   9   2     2107.28     1985.72     61.22 o 
 -12   9   2     2038.45     2029.48     88.26 o 
 -11   9   2       10.20       84.44     30.77 o 
 -10   9   2        8.29       49.86     31.93 o 
  -9   9   2      304.54      327.86     33.24 o 
  -8   9   2      945.34     1099.20     37.68 o 
  -7   9   2       45.07      106.32     32.35 o 
  -6   9   2     1330.07     1484.47     36.23 o 
  -5   9   2     1826.43     1836.43     41.58 o 
  -4   9   2      416.91      468.43     26.96 o 
  -3   9   2      176.16      198.25     25.27 o 
  -2   9   2       98.71       46.13     26.55 o 
  -1   9   2        2.16       24.27     27.43 o 
   0   9   2      599.05      659.45     32.42 o 
   1   9   2      139.63      181.14     30.84 o 
   2   9   2      699.63      740.57     33.41 o 
   3   9   2     2561.29     2696.04     52.22 o 
   4   9   2        1.50       71.88     27.38 o 
   5   9   2      295.20      329.35     31.74 o 
   6   9   2      816.12      902.81     34.29 o 
   7   9   2        1.33       23.47     32.12 o 
   8   9   2      205.65      271.23     35.85 o 
   9   9   2      154.50      237.14     31.27 o 
  10   9   2     4822.13     4847.34    124.93 o 
  11   9   2     1508.06     1639.92     70.00 o 
  12   9   2     1477.81     1408.40     41.87 o 
  13   9   2      133.16      220.03     34.28 o 
  14   9   2     2869.81     3489.75    115.12 o 
  15   9   2      291.28      300.23     39.52 o 
  16   9   2     1044.96     1070.93     67.47 o 
  17   9   2      495.55      546.50     41.97 o 
  18   9   2      579.08      577.87     37.28 o 
  19   9   2        2.97       17.45     34.48 o 
  20   9   2      182.88      138.92     40.46 o 
  21   9   2      549.83      499.52     46.40 o 
  22   9   2       43.72       -4.26     37.90 o 
 -20  10   2       58.74       86.94     44.86 o 
 -19  10   2     1492.18     1205.97     47.32 o 
 -18  10   2        0.01       15.25     38.09 o 
 -17  10   2      854.17      843.87     60.11 o 
 -16  10   2       95.11       88.15     35.78 o 
 -15  10   2      192.71      227.00     39.12 o 
 -14  10   2      754.73      783.26     53.55 o 
 -13  10   2      125.29      111.45     37.59 o 
 -12  10   2      344.66      425.49     38.64 o 
 -11  10   2       42.31       46.43     32.76 o 
 -10  10   2       29.11       58.25     34.88 o 
  -9  10   2       69.02      107.49     32.59 o 
  -8  10   2     1138.38     1136.76     64.13 o 
  -7  10   2        2.59       26.66     29.00 o 
  -6  10   2     3522.22     3941.57    212.81 o 
  -5  10   2       24.07       57.74     33.07 o 
  -4  10   2      192.64      273.14     34.43 o 
  -3  10   2     8274.38     8695.22    247.84 o 
  -2  10   2      221.33      271.93     29.87 o 
  -1  10   2       34.73       96.07     31.46 o 
   0  10   2      997.58     1148.01     36.26 o 
   1  10   2       14.93       43.09     33.72 o 
   2  10   2        8.18       99.37     36.86 o 
   3  10   2     2268.03     2515.02     86.09 o 
   4  10   2      374.30      461.01     32.61 o 
   5  10   2       24.75       15.55     30.10 o 
   6  10   2     1272.29     1290.89     47.62 o 
   7  10   2      188.97      228.08     32.76 o 
   8  10   2      347.67      401.73     39.04 o 
   9  10   2      290.87      368.67     35.22 o 
  10  10   2      178.67      249.39     40.19 o 
  11  10   2       45.69       91.35     35.96 o 
  12  10   2        1.98       10.59     33.83 o 
  13  10   2       95.36      115.48     40.85 o 
  14  10   2      298.48      322.10     38.34 o 
  15  10   2       31.94       32.18     38.66 o 
  16  10   2      292.80      237.80     41.67 o 
  17  10   2      249.03      202.58     42.54 o 
  18  10   2      644.09      492.89     46.60 o 
  19  10   2       56.96       50.37     44.87 o 
 -15  11   2     1162.84      970.43    105.24 o 
 -14  11   2      513.07      363.45     42.83 o 
 -13  11   2      122.37       42.93     35.53 o 
 -12  11   2     1226.51     1022.54     50.46 o 
 -11  11   2        2.57      -20.76     39.85 o 
 -10  11   2      112.86      109.14     42.06 o 
  -9  11   2     1409.91     1089.96     48.93 o 
  -8  11   2        3.15       19.29     40.86 o 
  -7  11   2      221.78      242.14     39.60 o 
  -6  11   2      262.44      251.03     39.00 o 
  -5  11   2      123.30      143.92     36.63 o 
  -4  11   2     1159.34      998.14     56.71 o 
  -3  11   2        0.25      -10.04     33.76 o 
  -2  11   2       43.06       82.27     38.76 o 
  -1  11   2       37.17       62.54     40.09 o 
   0  11   2      160.60      142.12     32.69 o 
   1  11   2        6.05       39.97     32.88 o 
   2  11   2      743.09      704.18     71.83 o 
   3  11   2       57.03       57.45     35.24 o 
   4  11   2     4123.20     3394.32     78.88 o 
   5  11   2       87.39       74.12     37.53 o 
   6  11   2     1978.62     1815.92    127.83 o 
   7  11   2      487.07      383.72     42.15 o 
   8  11   2      164.34      112.51     41.62 o 
   9  11   2      265.86      246.82     40.01 o 
  10  11   2      418.39      412.74     41.05 o 
  11  11   2      458.01      445.42     39.84 o 
  12  11   2      316.94      322.27     39.63 o 
  13  11   2        3.84       10.94     41.03 o 
  14  11   2     1632.75     1182.65     80.13 o 
  -5  12   2      542.01      451.88     57.96 o 
  -4  12   2      364.32      242.08     41.63 o 
  -3  12   2      675.84      556.11     48.38 o 
  -2  12   2        2.69       35.02     40.10 o 
  -1  12   2        7.91        9.49     41.66 o 
   0  12   2        9.11       45.84     50.18 o 
   1  12   2        0.63        9.10     37.47 o 
   2  12   2       82.74       72.53     46.76 o 
   3  12   2      129.40       82.08     43.57 o 
   4  12   2        1.76       47.23     96.53 o 
 -35   0   3       31.62       18.17     55.72 o 
 -33   0   3     1176.56     1302.80    134.26 o 
 -31   0   3      430.04      457.12     51.55 o 
 -29   0   3      750.76      955.77     51.02 o 
 -27   0   3      507.02      894.01     47.98 o 
 -25   0   3     5022.41     5395.79    114.01 o 
 -23   0   3      998.98     1143.32     38.79 o 
 -21   0   3        7.25       43.13     31.70 o 
 -19   0   3      103.31      106.60     33.09 o 
 -17   0   3       24.01       66.84     42.72 o 
 -15   0   3       57.25       45.35     30.20 o 
 -13   0   3     2703.19     2506.91     45.51 o 
 -11   0   3    11720.75     9461.31     92.41 o 
  -9   0   3   234695.13   205560.02   1279.20 o 
  -7   0   3      551.13      664.11     27.31 o 
  -5   0   3        3.14      123.40     24.10 o 
  -3   0   3     4387.39     3235.79     85.85 o 
  -1   0   3     8876.60     7652.62    284.66 o 
   1   0   3      884.28      624.49     44.23 o 
   3   0   3        1.43        0.30     39.67 o 
   5   0   3        0.27       75.71     54.09 o 
   7   0   3    89826.91    82243.74    318.95 o 
   9   0   3     3000.77     2951.64     66.00 o 
  11   0   3       19.17       -9.98     37.65 o 
  13   0   3     2608.21     2086.59     45.35 o 
  15   0   3        1.20       51.48     32.05 o 
  17   0   3      935.65      776.83     56.86 o 
  19   0   3      617.04      743.57     41.30 o 
  21   0   3       20.43       82.31     32.05 o 
  23   0   3     3953.56     4497.04     93.09 o 
  25   0   3      665.81     1062.57     43.84 o 
  27   0   3      325.28      362.59     40.34 o 
  29   0   3     2260.82     2147.61    138.30 o 
  31   0   3     1628.42     1500.80     92.97 o 
  33   0   3      294.30      390.71     72.37 o 
 -35   1   3        8.28       27.51     36.72 o 
 -34   1   3      233.48      130.98     33.13 o 
 -33   1   3        5.27       16.02     31.09 o 
 -32   1   3     2865.42     2458.80    134.43 o 
 -31   1   3       12.17       21.91     33.72 o 
 -30   1   3      820.16      941.66     42.01 o 
 -29   1   3     3549.42     3833.25     98.37 o 
 -28   1   3       27.21       24.81     25.06 o 
 -27   1   3       57.04       97.73     26.37 o 
 -26   1   3       47.88       95.99     26.40 o 
 -25   1   3      184.44      324.02     24.96 o 
 -24   1   3      122.19       85.61     27.43 o 
 -23   1   3       12.48       21.71     21.94 o 
 -22   1   3     1035.48     1169.85     41.90 o 
 -21   1   3      360.67      385.45     23.90 o 
 -20   1   3      702.47      704.26     29.63 o 
 -19   1   3      432.37      453.24     24.80 o 
 -18   1   3      310.99      655.08     64.33 o 
 -17   1   3      574.01      574.27     23.88 o 
 -16   1   3     9743.44     9448.20    142.15 o 
 -15   1   3    15091.47    13943.50    122.54 o 
 -14   1   3     8143.49     7480.13    110.56 o 
 -13   1   3    11163.00     9333.74    125.03 o 
 -12   1   3        3.81       27.64     21.85 o 
 -11   1   3     1553.52     1461.02     25.46 o 
 -10   1   3    15231.96    14537.38    130.73 o 
  -9   1   3      942.89      916.24     22.78 o 
  -8   1   3    49359.04    42669.75    424.48 o 
  -7   1   3     8835.85     7450.87     65.82 o 
  -6   1   3      540.81      401.51     22.79 o 
  -5   1   3     2283.30     2517.10     42.57 o 
  -4   1   3       67.45      140.12     22.66 o 
  -3   1   3     2495.63     1877.96     40.32 o 
  -2   1   3     1976.88     1539.99     39.61 o 
  -1   1   3       72.35       60.01     20.86 o 
   0   1   3     3320.13     2703.46     53.40 o 
   1   1   3     1083.26      922.96     35.36 o 
   2   1   3      688.10      573.76     30.34 o 
   3   1   3    34630.39    31640.04    371.09 o 
   4   1   3      653.37      442.26     25.35 o 
   5   1   3      742.57      625.39     26.59 o 
   6   1   3    77221.27    69858.28    634.06 o 
   7   1   3     1200.00     1093.67     34.03 o 
   8   1   3    66298.16    60095.58    175.67 o 
   9   1   3    12127.15    10284.78     76.54 o 
  10   1   3    13386.13    12968.22    161.10 o 
  11   1   3    15971.17    20117.22    241.91 o 
  12   1   3      974.03      882.20     25.23 o 
  13   1   3     7217.73     7569.61     65.22 o 
  14   1   3    18405.48    16991.91    122.75 o 
  15   1   3       33.76       50.83     24.12 o 
  16   1   3      703.86      699.39     25.63 o 
  17   1   3     1703.38     1764.81     26.77 o 
  18   1   3     3163.90     2858.94     35.55 o 
  19   1   3    10663.73    10310.73    128.69 o 
  20   1   3      403.23      395.06     25.60 o 
  21   1   3     3132.15     3514.91     60.74 o 
  22   1   3     3511.55     3855.22     81.06 o 
  23   1   3       15.06       51.30     22.56 o 
  24   1   3     1048.59     1441.41     32.17 o 
  25   1   3      307.73      264.96     27.09 o 
  26   1   3     1477.71     1478.99     28.68 o 
  27   1   3     1713.52     2042.46     38.60 o 
  28   1   3      107.67      108.63     25.09 o 
  29   1   3        0.08       37.71     28.28 o 
  30   1   3        0.03        5.35     30.49 o 
  31   1   3        0.44       15.00     33.20 o 
  32   1   3      331.34      307.55     32.96 o 
  33   1   3       67.40       36.37     32.92 o 
  34   1   3      192.60      149.12     59.30 o 
 -35   2   3       61.22       42.44     38.71 o 
 -34   2   3      117.20      106.06     37.21 o 
 -33   2   3     1317.59     1131.84     54.56 o 
 -32   2   3       54.80       63.74     35.48 o 
 -31   2   3        3.91       32.57     31.19 o 
 -30   2   3     2635.95     2919.97    203.45 o 
 -29   2   3        0.19       34.96     31.11 o 
 -28   2   3       97.97      111.44     33.91 o 
 -27   2   3      688.73      607.52     32.28 o 
 -26   2   3     1403.01     1604.07     42.81 o 
 -25   2   3      590.98      873.59     27.18 o 
 -24   2   3     2078.11     2418.52     56.94 o 
 -23   2   3     3360.93     3491.73     98.18 o 
 -22   2   3       51.83       44.31     29.47 o 
 -21   2   3      246.27      316.64     28.74 o 
 -20   2   3     8741.07     9221.95     79.35 o 
 -19   2   3       35.33       43.79     25.71 o 
 -18   2   3     6157.27     5900.55    100.07 o 
 -17   2   3    31276.54    31363.47    315.30 o 
 -16   2   3      170.97      146.24     24.55 o 
 -15   2   3     4867.85     4659.20     46.11 o 
 -14   2   3     3892.17     3658.83     57.30 o 
 -13   2   3      776.34      575.19     25.10 o 
 -12   2   3     1381.43     1607.98     27.90 o 
 -11   2   3     6377.84     6203.59     62.52 o 
 -10   2   3      484.47      438.07     23.40 o 
  -9   2   3    13325.98    11808.19    151.41 o 
  -8   2   3       71.14      185.75     22.91 o 
  -7   2   3     1543.87     1293.57     29.15 o 
  -6   2   3    96642.88    84521.56   1352.08 o 
  -5   2   3        0.06       40.28     18.91 o 
  -4   2   3    30014.64    26832.27    187.61 o 
  -3   2   3    16904.29    14001.97     80.45 o 
  -2   2   3     1759.05     1612.92     29.98 o 
  -1   2   3   117695.24    97684.80   1573.84 o 
   0   2   3     7145.51     6304.11     83.99 o 
   1   2   3     1711.43     1048.04     30.84 o 
   2   2   3   106214.92    89709.56    526.56 o 
   3   2   3      537.49      316.73     24.89 o 
   4   2   3     1764.40     1235.49     27.17 o 
   5   2   3     5595.60     5120.69     52.45 o 
   6   2   3      352.80      496.91     22.98 o 
   7   2   3   105646.54    99133.23   1745.85 o 
   8   2   3       20.41        0.03     22.18 o 
   9   2   3     4700.20     4052.76     37.96 o 
  10   2   3    30073.53    28399.38    320.30 o 
  11   2   3      295.08      334.27     26.56 o 
  12   2   3     6036.48     5505.88    105.96 o 
  13   2   3     2172.97     1971.86     33.74 o 
  14   2   3       80.90       70.36     21.61 o 
  15   2   3     9784.71    10052.59    172.34 o 
  16   2   3       64.43       74.76     30.41 o 
  17   2   3     4378.74     4041.91     61.61 o 
  18   2   3    11197.10    11980.81    199.45 o 
  19   2   3      562.50      545.74     28.32 o 
  20   2   3    13866.88    14913.89    203.77 o 
  21   2   3     9521.85     9912.41    191.94 o 
  22   2   3     1267.95     1261.47     26.38 o 
  23   2   3     4001.30     3838.06     95.70 o 
  24   2   3       40.22       29.15     25.99 o 
  25   2   3      443.14      681.12     29.87 o 
  26   2   3       18.05       27.01     27.41 o 
  27   2   3      112.07       92.31     29.01 o 
  28   2   3     4593.79     4749.42    245.16 o 
  29   2   3     1079.66     1085.77     41.72 o 
  30   2   3       65.01       63.35     32.72 o 
  31   2   3        9.40       26.22     28.95 o 
  32   2   3        9.60        9.87     33.45 o 
  33   2   3      360.08      416.10     40.86 o 
 -34   3   3     1531.79     1099.60     87.58 o 
 -33   3   3      783.34      750.58     41.63 o 
 -32   3   3      144.53      133.18     32.21 o 
 -31   3   3     1643.81     1495.18     51.18 o 
 -30   3   3     1794.69     1854.96     65.93 o 
 -29   3   3     4285.13     5282.35    205.67 o 
 -28   3   3        8.00       19.11     27.95 o 
 -27   3   3      186.76      204.23     30.34 o 
 -26   3   3     6793.65     7414.44    239.41 o 
 -25   3   3      147.13      179.72     27.55 o 
 -24   3   3      504.25      613.82     30.73 o 
 -23   3   3     1092.60     1415.52     32.06 o 
 -22   3   3      253.79      332.31     26.54 o 
 -21   3   3      879.85      652.94     24.61 o 
 -20   3   3     1620.83     1758.16     30.10 o 
 -19   3   3      681.78      876.20     33.98 o 
 -18   3   3     5077.19     5512.54     75.88 o 
 -17   3   3      240.58      258.89     24.53 o 
 -16   3   3     1764.87     1515.78     45.50 o 
 -15   3   3     9039.74     9226.27     84.79 o 
 -14   3   3     9970.97     9247.78    109.37 o 
 -13   3   3    13270.55    13749.61    170.51 o 
 -12   3   3      274.53      310.54     22.08 o 
 -11   3   3    42202.67    40121.55    667.36 o 
 -10   3   3      102.77       75.45     22.08 o 
  -9   3   3     3607.04     3015.29     38.94 o 
  -8   3   3    36449.51    35037.84    399.47 o 
  -7   3   3     3907.93     3274.92     37.59 o 
  -6   3   3     1577.46     1403.21     29.94 o 
  -5   3   3     3637.73     3445.42     38.83 o 
  -4   3   3      487.10      345.97     23.80 o 
  -3   3   3     4354.98     3672.79     56.60 o 
  -2   3   3   173241.20   150950.19   1753.70 o 
  -1   3   3     3364.67     2889.89     40.80 o 
   0   3   3    18258.18    16696.69    115.10 o 
   1   3   3   186578.25   158934.41   1570.25 o 
   2   3   3     1580.46     1637.90     31.75 o 
   3   3   3       82.18       70.44     22.97 o 
   4   3   3     5017.13     4078.92     40.91 o 
   5   3   3     8010.21     6971.06     80.88 o 
   6   3   3   113393.00   108497.62    970.21 o 
   7   3   3    13842.91    14372.31    244.62 o 
   8   3   3    11140.53    10617.73    115.22 o 
   9   3   3    22304.55    20956.65    214.99 o 
  10   3   3      897.25      817.26     30.13 o 
  11   3   3     1980.30     2220.97     33.70 o 
  12   3   3      552.83      440.79     27.04 o 
  13   3   3     1233.90     1323.62     35.51 o 
  14   3   3     1907.38     1891.06     31.78 o 
  15   3   3     1952.24     1755.66     34.53 o 
  16   3   3    25497.31    25569.09    275.41 o 
  17   3   3     3384.45     3470.48     53.36 o 
  18   3   3      265.64      313.54     25.26 o 
  19   3   3     8998.96     8588.82     89.90 o 
  20   3   3     3490.76     3413.48     84.98 o 
  21   3   3     1829.18     1701.93     43.58 o 
  22   3   3      176.26      201.36     25.78 o 
  23   3   3      156.43      191.53     25.09 o 
  24   3   3      927.37     1051.35     32.61 o 
  25   3   3       21.91       26.36     27.67 o 
  26   3   3      229.57      273.40     30.93 o 
  27   3   3     3584.75     4504.02    183.65 o 
  28   3   3        4.69       12.32     31.48 o 
  29   3   3       84.64       78.77     32.67 o 
  30   3   3     1560.33     1383.99     78.39 o 
  31   3   3        0.00       12.18     35.44 o 
  32   3   3        5.11      -13.07     35.14 o 
  33   3   3       47.15       30.92     42.84 o 
 -33   4   3       48.77       36.54     36.23 o 
 -32   4   3      471.20      455.98     47.17 o 
 -31   4   3      103.29       91.16     31.02 o 
 -30   4   3      183.96      151.22     37.34 o 
 -29   4   3        7.92      -25.52     30.65 o 
 -28   4   3      362.50      388.27     32.96 o 
 -27   4   3     1080.54     1233.70     42.05 o 
 -26   4   3        0.02       41.41     31.71 o 
 -25   4   3        5.67        3.86     27.47 o 
 -24   4   3      463.82      534.48     26.97 o 
 -23   4   3      864.02      777.53     30.36 o 
 -22   4   3    12950.00    13722.34    191.57 o 
 -21   4   3     5170.96     5226.25    105.25 o 
 -20   4   3    25496.02    26089.53    381.26 o 
 -19   4   3    77887.59    78174.69   1342.71 o 
 -18   4   3      383.45      421.47     27.55 o 
 -17   4   3     6689.35     6517.26    100.16 o 
 -16   4   3       10.34       14.91     27.53 o 
 -15   4   3    29734.30    29429.88    333.21 o 
 -14   4   3     4977.52     4796.80     83.77 o 
 -13   4   3     8346.58     7939.58     86.28 o 
 -12   4   3    12604.31    12044.69    117.94 o 
 -11   4   3     4175.08     3794.32     35.28 o 
 -10   4   3     1324.28     1071.06     26.30 o 
  -9   4   3      546.19      581.84     24.86 o 
  -8   4   3     9212.55     8699.43    176.00 o 
  -7   4   3      132.47       87.02     25.02 o 
  -6   4   3      395.35      450.57     28.91 o 
  -5   4   3     1211.79     1097.24     29.83 o 
  -4   4   3     1173.05     1587.07     29.42 o 
  -3   4   3       31.43       21.15     21.18 o 
  -2   4   3       11.06       27.43     25.91 o 
  -1   4   3       78.36       59.36     20.34 o 
   0   4   3     1139.87      784.56     25.49 o 
   1   4   3     9093.97     9380.34     65.67 o 
   2   4   3     6820.03     6874.50     93.28 o 
   3   4   3     2378.87     2539.01     40.20 o 
   4   4   3     1296.24     1325.18     28.29 o 
   5   4   3    13564.85    13301.64     94.88 o 
   6   4   3    25309.03    24375.61    358.32 o 
   7   4   3      250.81      429.75     71.88 o 
   8   4   3      634.68      527.15     28.27 o 
   9   4   3    25117.48    24426.07    394.62 o 
  10   4   3    44867.29    44022.21    770.41 o 
  11   4   3     6098.50     5557.11     71.29 o 
  12   4   3    11267.08    11173.95    131.31 o 
  13   4   3      397.23      347.74     30.45 o 
  14   4   3     1064.79      955.00     31.69 o 
  15   4   3      326.36      291.33     29.67 o 
  16   4   3      751.62      704.68     29.89 o 
  17   4   3     7398.73     8198.71    150.80 o 
  18   4   3     8870.43     9314.27     72.35 o 
  19   4   3       11.23       37.33     31.59 o 
  20   4   3     1875.84     1998.16     43.26 o 
  21   4   3      499.05      415.26     33.10 o 
  22   4   3       37.58       42.92     32.36 o 
  23   4   3       83.53       37.48     30.10 o 
  24   4   3      168.38      166.77     33.23 o 
  25   4   3     1008.20      865.04     31.33 o 
  26   4   3      635.08      660.69     31.36 o 
  27   4   3      463.98      471.28     36.37 o 
  28   4   3     2113.83     2266.64    136.16 o 
  29   4   3      914.50      827.25     49.30 o 
  30   4   3       26.75       11.11     31.50 o 
  31   4   3       30.77       55.28     36.95 o 
  32   4   3      219.19      109.41     35.20 o 
 -32   5   3      478.23      438.57     36.44 o 
 -31   5   3       11.35       34.06     35.38 o 
 -30   5   3       83.77      106.17     35.88 o 
 -29   5   3      354.29      382.64     31.31 o 
 -28   5   3      145.38      141.99     29.34 o 
 -27   5   3        7.73       69.75     36.01 o 
 -26   5   3     1459.08     1643.28     59.44 o 
 -25   5   3     4108.24     4560.51    148.77 o 
 -24   5   3      308.90      403.66     31.20 o 
 -23   5   3     1277.39     1308.78     55.73 o 
 -22   5   3      264.06      305.05     29.52 o 
 -21   5   3      361.58      363.24     31.23 o 
 -20   5   3     1370.12     1378.35     42.28 o 
 -19   5   3      535.54      757.41     30.22 o 
 -18   5   3     3246.11     3345.73     77.28 o 
 -17   5   3     1361.23     1442.26     28.66 o 
 -16   5   3     5211.79     5579.61     86.11 o 
 -15   5   3       46.23       20.64     24.14 o 
 -14   5   3       65.45       61.72     26.33 o 
 -13   5   3     2109.27     2104.31     29.37 o 
 -12   5   3     3557.23     3373.87     59.29 o 
 -11   5   3       13.38       41.44     21.97 o 
 -10   5   3     2417.77     2558.64     38.61 o 
  -9   5   3     2985.87     2775.04     33.81 o 
  -8   5   3    11847.89    11069.23    163.56 o 
  -7   5   3     6337.70     5771.78     96.51 o 
  -6   5   3      108.81      176.05     24.31 o 
  -5   5   3     3277.85     3356.81     40.47 o 
  -4   5   3       85.55      131.54     18.52 o 
  -3   5   3     6543.79     6637.26     90.21 o 
  -2   5   3     8358.37     8486.13     79.56 o 
  -1   5   3    10419.00     9618.18    101.37 o 
   0   5   3     6539.29     5733.69     78.23 o 
   1   5   3     6509.27     6734.32     84.80 o 
   2   5   3      156.30      269.12     24.42 o 
   3   5   3    10809.39    10229.28    159.68 o 
   4   5   3      875.53      793.07     32.63 o 
   5   5   3    11665.46    10302.16    100.14 o 
   6   5   3    11901.91    11604.01    152.26 o 
   7   5   3     1273.95     1271.88     28.65 o 
   8   5   3     1059.81     1020.74     28.52 o 
   9   5   3     1344.36     1516.89     31.03 o 
  10   5   3     2591.62     2686.05     48.90 o 
  11   5   3       60.82       82.25     29.52 o 
  12   5   3     2144.83     2048.16     34.03 o 
  13   5   3     3441.89     3702.42     79.48 o 
  14   5   3     4847.84     4849.67     43.23 o 
  15   5   3      787.26      664.77     27.68 o 
  16   5   3     2325.37     2421.14     35.03 o 
  17   5   3     2899.59     3281.14     39.97 o 
  18   5   3      845.04      772.69     32.34 o 
  19   5   3     1251.89     1126.43     36.34 o 
  20   5   3     2603.51     2588.89     36.58 o 
  21   5   3      992.96      915.93     35.46 o 
  22   5   3     2273.58     2441.50     70.31 o 
  23   5   3     1536.19     1611.10     40.07 o 
  24   5   3      127.92      140.15     33.85 o 
  25   5   3       32.50       30.47     31.80 o 
  26   5   3     1469.47     1539.99     90.27 o 
  27   5   3      157.30      101.60     35.38 o 
  28   5   3     3063.28     3433.67    178.87 o 
  29   5   3     1570.30     1493.03     86.92 o 
  30   5   3        6.44       13.07     41.96 o 
  31   5   3      147.14      129.67     89.27 o 
 -31   6   3      126.45      111.22     34.55 o 
 -30   6   3       62.41       70.42     39.15 o 
 -29   6   3      169.88      147.65     37.60 o 
 -28   6   3      647.30      584.00     55.95 o 
 -27   6   3      234.82      227.91     35.92 o 
 -26   6   3       15.52       67.58     31.51 o 
 -25   6   3      456.08      457.30     29.22 o 
 -24   6   3     2841.65     3021.86     91.60 o 
 -23   6   3       28.03       51.81     28.37 o 
 -22   6   3     3340.99     3795.89    108.63 o 
 -21   6   3     1512.71     1429.16     34.46 o 
 -20   6   3      415.15      425.67     29.07 o 
 -19   6   3      107.07      118.72     26.41 o 
 -18   6   3      161.45      135.64     24.39 o 
 -17   6   3      812.55      765.48     31.55 o 
 -16   6   3       81.95      130.93     26.32 o 
 -15   6   3     4565.32     4624.01     41.30 o 
 -14   6   3        4.54       49.23     27.69 o 
 -13   6   3      121.41      138.15     22.99 o 
 -12   6   3     8242.13     8302.93    137.25 o 
 -11   6   3     2079.44     2266.68     41.90 o 
 -10   6   3     3903.55     3881.33     46.71 o 
  -9   6   3       72.67       91.60     26.96 o 
  -8   6   3       49.13       86.36     28.57 o 
  -7   6   3      134.29      184.08     28.50 o 
  -6   6   3     3978.42     4146.27     54.41 o 
  -5   6   3    11731.27    11464.87    219.88 o 
  -4   6   3        0.62       52.75     24.31 o 
  -3   6   3       55.86      111.16     20.55 o 
  -2   6   3       41.37       83.34     22.11 o 
  -1   6   3     1569.13     1553.18     28.30 o 
   0   6   3     7802.07     7372.22     62.25 o 
   1   6   3    10634.66    10001.40    168.39 o 
   2   6   3     2378.74     2553.86     50.89 o 
   3   6   3     6420.81     6477.88     83.29 o 
   4   6   3    12143.28    11730.21    113.64 o 
   5   6   3    15817.59    16116.29    288.20 o 
   6   6   3     6239.99     6110.39     96.68 o 
   7   6   3     7970.08     7970.63    166.50 o 
   8   6   3    14016.76    13477.45    263.76 o 
   9   6   3      763.47     1000.56     32.53 o 
  10   6   3      177.58      197.59     29.88 o 
  11   6   3    11236.88    11436.38    138.97 o 
  12   6   3       59.60       98.36     25.37 o 
  13   6   3      921.82      911.02     33.96 o 
  14   6   3     3388.75     3150.47     85.12 o 
  15   6   3       36.24        5.83     29.30 o 
  16   6   3      962.48      950.53     32.57 o 
  17   6   3     1673.93     1787.60     33.95 o 
  18   6   3     3406.88     3493.92     51.42 o 
  19   6   3      291.27      327.90     30.69 o 
  20   6   3       13.36       48.12     31.40 o 
  21   6   3      238.74      239.67     31.72 o 
  22   6   3     2693.13     2535.84     96.79 o 
  23   6   3      300.25      269.25     32.61 o 
  24   6   3      306.20      360.50     34.87 o 
  25   6   3       91.51      113.81     37.59 o 
  26   6   3       14.26        4.33     37.19 o 
  27   6   3      817.90      794.61     56.83 o 
  28   6   3      124.07       93.80     35.40 o 
  29   6   3      344.70      228.09     37.22 o 
 -29   7   3        0.38       35.26     37.30 o 
 -28   7   3      429.47      332.43     35.93 o 
 -27   7   3      492.60      456.50     37.58 o 
 -26   7   3        1.48       22.01     33.08 o 
 -25   7   3      387.07      279.99     34.29 o 
 -24   7   3      327.73      381.22     33.45 o 
 -23   7   3      163.56      165.08     30.45 o 
 -22   7   3      142.12      167.44     29.99 o 
 -21   7   3      828.12      881.88     35.10 o 
 -20   7   3       93.87      107.28     29.49 o 
 -19   7   3      910.28      850.24     37.44 o 
 -18   7   3       20.87       52.51     30.01 o 
 -17   7   3      573.81      733.15     30.32 o 
 -16   7   3     4256.81     4500.53     42.77 o 
 -15   7   3     3046.86     3176.38     57.13 o 
 -14   7   3     2258.90     2637.16     36.41 o 
 -13   7   3      719.70      735.00     27.32 o 
 -12   7   3     1463.58     1477.39     33.77 o 
 -11   7   3      446.17      470.81     32.90 o 
 -10   7   3        5.17       49.43     24.04 o 
  -9   7   3      310.12      401.24     23.97 o 
  -8   7   3        0.41       59.52     27.24 o 
  -7   7   3     1501.96     1635.54     36.86 o 
  -6   7   3    11615.93    11651.87    143.01 o 
  -5   7   3    11856.72    12059.10    147.44 o 
  -4   7   3     4917.71     5108.14     96.92 o 
  -3   7   3     1562.68     1618.74     29.59 o 
  -2   7   3     3675.32     3522.32     35.96 o 
  -1   7   3       22.17       92.37     26.01 o 
   0   7   3     1003.42     1219.70     29.62 o 
   1   7   3     9969.04    10507.20    141.26 o 
   2   7   3     3239.51     3312.89     61.11 o 
   3   7   3     4851.33     4795.86     43.24 o 
   4   7   3     1823.55     1790.13     44.63 o 
   5   7   3      157.41      234.75     25.30 o 
   6   7   3       52.10       91.08     26.48 o 
   7   7   3       79.07      104.82     25.15 o 
   8   7   3      941.43      956.04     28.05 o 
   9   7   3     3412.57     3708.69     68.48 o 
  10   7   3       97.71      156.75     27.05 o 
  11   7   3     3751.97     4018.99     55.16 o 
  12   7   3     2917.01     2868.16     46.44 o 
  13   7   3     2247.05     2493.99     45.75 o 
  14   7   3     4819.21     5794.37     94.34 o 
  15   7   3        5.40       41.26     27.18 o 
  16   7   3     1737.89     1703.44     41.65 o 
  17   7   3      822.80      991.82     32.17 o 
  18   7   3      645.27      792.23     33.94 o 
  19   7   3      302.34      403.41     37.33 o 
  20   7   3      878.60      947.88     39.33 o 
  21   7   3      529.04      548.46     36.06 o 
  22   7   3     2033.33     2087.42     93.09 o 
  23   7   3      129.49      152.54     38.30 o 
  24   7   3      530.07      512.56     47.57 o 
  25   7   3      145.50      105.92     39.38 o 
  26   7   3      270.21      203.87     38.61 o 
  27   7   3        2.07       22.22     41.47 o 
 -27   8   3       28.75       95.16     90.20 o 
 -26   8   3     1584.55     1251.63     91.05 o 
 -25   8   3      110.55      103.37     37.00 o 
 -24   8   3     4117.40     3595.22    118.35 o 
 -23   8   3     1741.98     1809.19     94.19 o 
 -22   8   3       92.84      114.37     36.85 o 
 -21   8   3        9.81       32.29     29.45 o 
 -20   8   3        0.30       39.58     33.33 o 
 -19   8   3     1305.13     1174.43     48.57 o 
 -18   8   3     1608.86     1668.22     36.34 o 
 -17   8   3       37.65       71.72     29.20 o 
 -16   8   3     1521.79     1585.11     50.31 o 
 -15   8   3      137.17      152.21     36.85 o 
 -14   8   3     1409.62     1492.70     36.92 o 
 -13   8   3        6.58       21.33     25.19 o 
 -12   8   3      225.99      183.06     32.97 o 
 -11   8   3        0.24        6.75     27.04 o 
 -10   8   3      918.93      831.69     30.05 o 
  -9   8   3      125.15      243.61     28.27 o 
  -8   8   3     9179.12     9751.93    103.65 o 
  -7   8   3     5338.60     5565.97    128.79 o 
  -6   8   3      764.47      799.89     34.22 o 
  -5   8   3      985.36      965.37     31.50 o 
  -4   8   3      186.79      187.49     29.22 o 
  -3   8   3      318.10      415.46     25.94 o 
  -2   8   3     1797.21     1751.42     32.73 o 
  -1   8   3      159.38      202.71     25.02 o 
   0   8   3     4233.20     4610.09     71.55 o 
   1   8   3        2.68       82.39     29.01 o 
   2   8   3       17.37       43.12     24.55 o 
   3   8   3       85.81      111.99     29.46 o 
   4   8   3       43.46      155.29     31.62 o 
   5   8   3     5219.72     5511.97     89.41 o 
   6   8   3       10.46       53.12     30.33 o 
   7   8   3       47.50       40.11     25.45 o 
   8   8   3      153.73      189.42     26.52 o 
   9   8   3        6.70       12.65     28.80 o 
  10   8   3      109.23      215.05     33.24 o 
  11   8   3     1632.37     1697.47     45.26 o 
  12   8   3      143.72      202.65     31.66 o 
  13   8   3      134.72      160.88     29.34 o 
  14   8   3      156.34      220.23     30.19 o 
  15   8   3      933.61     1099.75     36.53 o 
  16   8   3       29.49       66.52     33.56 o 
  17   8   3      382.80      363.34     31.68 o 
  18   8   3      571.77      523.66     33.14 o 
  19   8   3     1912.46     1927.63     38.70 o 
  20   8   3      117.95      119.01     36.85 o 
  21   8   3      740.68      581.20     38.19 o 
  22   8   3      256.37      173.22     35.47 o 
  23   8   3      678.62      600.85     45.52 o 
  24   8   3      139.93      115.24     38.13 o 
  25   8   3      558.87      436.25     44.53 o 
 -24   9   3      129.04       49.37     49.29 o 
 -23   9   3       29.37       68.19     35.41 o 
 -22   9   3       54.72       78.92     38.85 o 
 -21   9   3      250.22      229.10     40.24 o 
 -20   9   3      150.61      169.51     38.44 o 
 -19   9   3       20.09       33.76     35.63 o 
 -18   9   3     1484.38     1493.65    102.71 o 
 -17   9   3      793.05      639.56     34.03 o 
 -16   9   3      547.07      635.61     34.65 o 
 -15   9   3     1034.63      999.87     39.23 o 
 -14   9   3      734.76      654.56     34.42 o 
 -13   9   3     1374.82     1522.97     49.98 o 
 -12   9   3       39.67       51.02     32.98 o 
 -11   9   3     1564.00     1594.54     58.38 o 
 -10   9   3      869.29     1026.77     37.46 o 
  -9   9   3     2061.33     2165.49     69.62 o 
  -8   9   3     1393.10     1393.72     55.30 o 
  -7   9   3     1015.48     1035.90     32.52 o 
  -6   9   3      302.17      364.44     32.88 o 
  -5   9   3      227.58      300.31     28.73 o 
  -4   9   3      133.21      139.10     26.48 o 
  -3   9   3      152.39      154.57     26.82 o 
  -2   9   3      614.32      613.87     25.68 o 
  -1   9   3       18.31       28.63     29.74 o 
   0   9   3       22.52       54.13     28.71 o 
   1   9   3      851.71      923.46     34.04 o 
   2   9   3      606.72      652.12     32.67 o 
   3   9   3      496.03      588.99     31.77 o 
   4   9   3     2225.04     2367.37     49.07 o 
   5   9   3     4123.46     4131.68     79.40 o 
   6   9   3     2128.12     2225.97     41.37 o 
   7   9   3     1302.04     1307.79     36.81 o 
   8   9   3     3096.60     3350.98    108.62 o 
   9   9   3      632.58      691.78     32.47 o 
  10   9   3      365.66      432.93     36.27 o 
  11   9   3       83.15      101.93     29.83 o 
  12   9   3     2539.76     2413.96     62.73 o 
  13   9   3       52.37      116.73     36.06 o 
  14   9   3     1560.65     1609.49     54.19 o 
  15   9   3     1359.31     1480.31     43.20 o 
  16   9   3      446.01      526.82     42.06 o 
  17   9   3        1.24       13.52     33.56 o 
  18   9   3      223.38      235.68     39.08 o 
  19   9   3        0.26        0.03     38.96 o 
  20   9   3      801.09      746.53     62.80 o 
  21   9   3      847.58      720.18     38.70 o 
  22   9   3     1715.34     1607.49    152.65 o 
 -20  10   3       23.26       14.27     35.89 o 
 -19  10   3      434.33      313.92     37.47 o 
 -18  10   3       61.84       64.42     37.93 o 
 -17  10   3      146.98      135.63     36.52 o 
 -16  10   3        2.22       28.64     33.71 o 
 -15  10   3     2303.77     2318.92    115.13 o 
 -14  10   3      392.62      397.05     33.12 o 
 -13  10   3      706.02      704.61     40.58 o 
 -12  10   3      104.77      130.21     37.28 o 
 -11  10   3      132.64      202.71     34.46 o 
 -10  10   3       44.45       70.81     38.85 o 
  -9  10   3      334.55      312.66     35.43 o 
  -8  10   3      219.83      277.02     39.55 o 
  -7  10   3     2448.87     2609.04    115.58 o 
  -6  10   3     1905.60     2028.05     90.22 o 
  -5  10   3     3108.71     2929.62     98.46 o 
  -4  10   3     1488.87     1590.89     78.13 o 
  -3  10   3       99.59      145.41     32.96 o 
  -2  10   3      370.31      439.58     35.26 o 
  -1  10   3     3825.05     4265.19    164.88 o 
   0  10   3      338.21      326.97     35.24 o 
   1  10   3     5529.09     5920.44    130.91 o 
   2  10   3     1003.84     1188.97     52.84 o 
   3  10   3     1201.12     1234.42     43.33 o 
   4  10   3      125.74      204.74     31.73 o 
   5  10   3      341.75      356.63     35.19 o 
   6  10   3       21.34       50.35     33.79 o 
   7  10   3        3.44       35.84     35.26 o 
   8  10   3       69.52       91.19     35.97 o 
   9  10   3     1019.78     1009.48     43.05 o 
  10  10   3      752.75      879.56     52.50 o 
  11  10   3      310.13      341.23     42.51 o 
  12  10   3      960.68      866.82     41.11 o 
  13  10   3       29.37       50.14     36.02 o 
  14  10   3      499.67      472.74     41.09 o 
  15  10   3       59.21       55.58     34.31 o 
  16  10   3       39.09       47.54     33.46 o 
  17  10   3       49.13       68.07     35.98 o 
  18  10   3        3.25       25.14     36.81 o 
 -15  11   3       47.01       96.95     41.64 o 
 -14  11   3      613.91      560.00     47.69 o 
 -13  11   3      142.09      138.43     45.15 o 
 -12  11   3      260.50      238.00     43.45 o 
 -11  11   3     3400.74     3151.95    195.06 o 
 -10  11   3       18.07       43.01     42.21 o 
  -9  11   3      914.25      848.65     56.07 o 
  -8  11   3     2764.81     2721.50    193.79 o 
  -7  11   3       34.81       56.31     36.39 o 
  -6  11   3      702.68      555.61     36.21 o 
  -5  11   3      665.17      724.35     54.19 o 
  -4  11   3        0.41       36.95     38.81 o 
  -3  11   3      132.60      133.73     39.20 o 
  -2  11   3       28.55       40.80     40.43 o 
  -1  11   3       18.09       34.46     35.77 o 
   0  11   3      187.50      131.68     34.97 o 
   1  11   3        1.42       19.89     39.86 o 
   2  11   3     2645.28     2573.88    126.41 o 
   3  11   3       44.30       49.81     32.47 o 
   4  11   3        7.64       36.59     36.95 o 
   5  11   3       45.12       74.69     34.90 o 
   6  11   3       60.96       50.95     41.12 o 
   7  11   3      338.63      317.79     39.93 o 
   8  11   3        0.43       -3.97     43.41 o 
   9  11   3       49.59       72.00     42.04 o 
  10  11   3       46.80       85.81     36.39 o 
  11  11   3     1530.44     1364.24     93.96 o 
  12  11   3      298.99      294.82     43.56 o 
  13  11   3      685.90      594.37     70.86 o 
  -5  12   3        3.41       21.59     68.15 o 
  -4  12   3     1072.26      806.26     57.87 o 
  -3  12   3      216.31      117.86     40.59 o 
  -2  12   3        7.37       -6.77     41.47 o 
  -1  12   3      126.09       69.96     44.59 o 
   0  12   3       15.04        3.80     39.23 o 
   1  12   3      111.63       83.68     45.73 o 
   2  12   3      400.31      220.08     56.96 o 
   3  12   3        1.86       -0.55     80.53 o 
 -34   0   4       50.36       25.00     49.05 o 
 -32   0   4      173.87      126.71     56.73 o 
 -30   0   4       89.57      234.78     51.22 o 
 -28   0   4     1870.18     2303.94     83.60 o 
 -26   0   4        0.00       51.53     41.21 o 
 -24   0   4       58.95       39.17     28.62 o 
 -22   0   4        4.34        4.84     35.22 o 
 -20   0   4    32513.37    36833.46    494.72 o 
 -18   0   4      303.75      253.40     33.44 o 
 -16   0   4     1732.70     1629.33     35.49 o 
 -14   0   4    26859.29    23749.94    337.39 o 
 -12   0   4    70809.94    71009.80   2050.51 o 
 -10   0   4      746.11      781.61     29.79 o 
  -8   0   4      409.51      305.64     31.62 o 
  -6   0   4     1247.02      874.28     36.12 o 
  -4   0   4     2326.52     2317.75     68.64 o 
  -2   0   4     1498.47     1148.06     73.65 o 
   0   0   4        4.13       10.89     28.11 o 
   2   0   4     2523.57     1893.18     69.26 o 
   4   0   4    86354.91    74906.48    918.56 o 
   6   0   4     5612.90     5353.09     77.22 o 
   8   0   4     1426.04     1136.44     51.63 o 
  10   0   4     3029.22     2453.44     57.62 o 
  12   0   4      751.57     1360.63     43.07 o 
  14   0   4     1895.79     2021.25     47.79 o 
  16   0   4     2095.17     2185.24     44.24 o 
  18   0   4     1484.48     1713.42     43.69 o 
  20   0   4     6429.29     7181.92    197.54 o 
  22   0   4     1668.45     1967.29     49.43 o 
  24   0   4       12.95       49.28     30.67 o 
  26   0   4     7452.10     7345.93    329.10 o 
  28   0   4    14761.80    15145.15    478.39 o 
  30   0   4      331.60      488.83     55.81 o 
  32   0   4       25.00       15.39     42.49 o 
 -35   1   4      219.20      127.89     43.04 o 
 -34   1   4       31.34       39.71     34.32 o 
 -33   1   4       69.48       61.75     32.27 o 
 -32   1   4     1979.49     1838.97     64.62 o 
 -31   1   4      337.18      436.21     35.10 o 
 -30   1   4       99.84       83.62     34.62 o 
 -29   1   4     1894.23     1995.77     40.46 o 
 -28   1   4       47.73       66.74     26.64 o 
 -27   1   4     3156.14     3660.07    110.63 o 
 -26   1   4       66.90      221.87     26.91 o 
 -25   1   4      185.95      277.15     29.88 o 
 -24   1   4     1484.26     1476.69     31.94 o 
 -23   1   4     2140.48     2284.95     57.63 o 
 -22   1   4      846.47      923.42     28.11 o 
 -21   1   4      203.71      219.92     26.42 o 
 -20   1   4     2949.69     3105.82     40.95 o 
 -19   1   4    19193.23    19360.89    194.97 o 
 -18   1   4     7276.72     6855.85     75.05 o 
 -17   1   4      695.43      577.23     24.30 o 
 -16   1   4    12160.03    11787.99     86.27 o 
 -15   1   4      751.23      790.51     26.71 o 
 -14   1   4    31307.60    29822.00    358.32 o 
 -13   1   4     1272.59     1450.58     25.57 o 
 -12   1   4       33.18       39.18     21.54 o 
 -11   1   4    27335.57    24837.48    287.95 o 
 -10   1   4        5.27       56.78     20.77 o 
  -9   1   4     8594.86     6872.47     94.38 o 
  -8   1   4    75189.95    69286.38    386.01 o 
  -7   1   4      128.01      202.29     18.45 o 
  -6   1   4      948.64     1015.63     27.56 o 
  -5   1   4    29629.41    23821.87    238.05 o 
  -4   1   4      316.35      359.27     25.14 o 
  -3   1   4    19544.90    16168.08    157.04 o 
  -2   1   4      442.36      367.12     30.70 o 
  -1   1   4      111.78      105.01     26.72 o 
   0   1   4     3783.32     3006.21     55.05 o 
   1   1   4     2448.07     2022.00     46.40 o 
   2   1   4     3309.12     2404.37     47.22 o 
   3   1   4        2.10       46.76     19.93 o 
   4   1   4     1498.96     1132.11     31.09 o 
   5   1   4     1981.44     1720.28     69.82 o 
   6   1   4    41335.70    35813.64    781.14 o 
   7   1   4     2060.89     2211.41     40.03 o 
   8   1   4     4000.65     4516.67     76.84 o 
   9   1   4     1844.72     1777.86     53.12 o 
  10   1   4     2424.96     2073.13     43.23 o 
  11   1   4     4355.90     3678.64     41.72 o 
  12   1   4        3.18       41.14     23.31 o 
  13   1   4    47003.41    42109.64    615.57 o 
  14   1   4       47.19       87.87     24.39 o 
  15   1   4      125.48      107.29     21.56 o 
  16   1   4     1080.38     1362.00     40.17 o 
  17   1   4     5631.70     5224.93     40.80 o 
  18   1   4     2891.21     3186.96     38.17 o 
  19   1   4     1576.38     1469.05     29.73 o 
  20   1   4      126.94       98.92     26.07 o 
  21   1   4      704.96      793.52     25.86 o 
  22   1   4     1977.36     1770.21     33.54 o 
  23   1   4       57.27       93.17     23.39 o 
  24   1   4    10743.38    12580.83    344.46 o 
  25   1   4     2320.21     2569.00     75.39 o 
  26   1   4       21.76       90.99     27.09 o 
  27   1   4      492.26      512.00     27.74 o 
  28   1   4       85.01       71.80     26.50 o 
  29   1   4     1181.66     1365.84     64.76 o 
  30   1   4       44.82       88.38     30.12 o 
  31   1   4        0.02        4.48     31.08 o 
  32   1   4      599.78      412.45     32.66 o 
  33   1   4      265.06      185.90     35.20 o 
 -35   2   4       66.56       68.45     37.66 o 
 -34   2   4       45.31       23.37     32.30 o 
 -33   2   4      652.43      474.57     40.52 o 
 -32   2   4        9.37       28.44     33.34 o 
 -31   2   4      518.37      606.52     35.61 o 
 -30   2   4      581.77      680.83     31.55 o 
 -29   2   4      347.41      361.09     33.70 o 
 -28   2   4     5079.10     5669.05    112.98 o 
 -27   2   4        9.79       18.00     27.77 o 
 -26   2   4     3756.92     4034.53    125.49 o 
 -25   2   4      487.96      589.93     31.71 o 
 -24   2   4      846.28      789.54     35.15 o 
 -23   2   4    20303.57    22018.62    390.20 o 
 -22   2   4     1803.14     2169.55     37.03 o 
 -21   2   4        0.14       13.31     27.02 o 
 -20   2   4      191.10      219.43     25.83 o 
 -19   2   4     1123.22     1089.60     33.81 o 
 -18   2   4      209.10      166.21     22.96 o 
 -17   2   4      601.42      689.41     25.33 o 
 -16   2   4      146.45      132.27     21.92 o 
 -15   2   4     8032.02     7758.50     79.93 o 
 -14   2   4     2996.67     2792.15     55.65 o 
 -13   2   4       71.62       49.25     20.73 o 
 -12   2   4      265.46      231.49     22.87 o 
 -11   2   4       20.54      104.80     25.05 o 
 -10   2   4     5920.87     5427.51     73.22 o 
  -9   2   4    25483.74    23305.06    356.92 o 
  -8   2   4      570.09      698.73     27.13 o 
  -7   2   4      238.91      219.88     26.49 o 
  -6   2   4    29369.51    26973.39    205.36 o 
  -5   2   4     1320.20     1194.49     30.30 o 
  -4   2   4    19445.63    17954.04    198.93 o 
  -3   2   4      764.64      607.16     22.84 o 
  -2   2   4       19.65       84.40     19.87 o 
  -1   2   4     8799.00     8060.81     60.58 o 
   0   2   4     9241.24     7738.75     82.12 o 
   1   2   4   113765.73    96393.36   1112.96 o 
   2   2   4     5783.38     5198.61     86.74 o 
   3   2   4       37.09       23.75     20.92 o 
   4   2   4     2129.23     2297.07     35.53 o 
   5   2   4        3.33       33.93     21.39 o 
   6   2   4   109369.01    93360.83    994.42 o 
   7   2   4     2200.91     2653.09     42.52 o 
   8   2   4        2.09       24.40     20.41 o 
   9   2   4        1.02       57.88     26.37 o 
  10   2   4     5143.80     5007.53     42.77 o 
  11   2   4      423.56      535.35     26.82 o 
  12   2   4     1815.48     2311.00     31.42 o 
  13   2   4      264.05      311.20     24.77 o 
  14   2   4        6.51       45.12     22.49 o 
  15   2   4     3467.10     2973.51     57.86 o 
  16   2   4        0.66       13.16     24.23 o 
  17   2   4      807.10      874.98     30.50 o 
  18   2   4     6408.64     6547.13    102.24 o 
  19   2   4      474.58      514.03     26.25 o 
  20   2   4    12369.58    13596.63    182.17 o 
  21   2   4      261.35      217.34     27.16 o 
  22   2   4      617.55      431.75     27.32 o 
  23   2   4     1541.64     1684.19     47.82 o 
  24   2   4       88.37       71.58     28.61 o 
  25   2   4      190.11      291.85     26.62 o 
  26   2   4       23.03       44.11     29.30 o 
  27   2   4      128.85       80.65     27.61 o 
  28   2   4      157.24      196.97     32.89 o 
  29   2   4        0.23       24.25     30.70 o 
  30   2   4        0.54       42.45     31.50 o 
  31   2   4       48.60       75.49     31.21 o 
  32   2   4      201.10      233.43     36.00 o 
  33   2   4     4005.47     3783.83    212.14 o 
 -34   3   4       26.47       22.67     41.65 o 
 -33   3   4     1094.23      876.39     49.55 o 
 -32   3   4      156.95      162.32     33.67 o 
 -31   3   4       44.22       49.59     33.09 o 
 -30   3   4      375.20      489.86     35.60 o 
 -29   3   4     1644.69     1712.30     69.96 o 
 -28   3   4      450.15      372.14     32.26 o 
 -27   3   4      405.04      438.22     29.89 o 
 -26   3   4     3758.72     4008.42    131.33 o 
 -25   3   4       28.34       51.77     26.50 o 
 -24   3   4     6726.87     6569.61    130.52 o 
 -23   3   4      197.16      198.62     27.61 o 
 -22   3   4     1786.76     1783.15     33.88 o 
 -21   3   4        0.11       17.00     25.04 o 
 -20   3   4        4.07        2.63     22.35 o 
 -19   3   4     3777.74     4363.75     35.38 o 
 -18   3   4     1093.40     1252.17     29.05 o 
 -17   3   4       73.40       57.51     24.77 o 
 -16   3   4     1495.32     1781.24     39.84 o 
 -15   3   4     2907.28     2795.53     40.43 o 
 -14   3   4    19851.15    20147.29    204.52 o 
 -13   3   4        4.18       33.73     25.68 o 
 -12   3   4     2084.61     1864.46     30.56 o 
 -11   3   4    12270.83    11230.04     97.82 o 
 -10   3   4     2230.24     2122.12     31.37 o 
  -9   3   4      697.23      716.58     26.81 o 
  -8   3   4    31321.27    30590.41    458.86 o 
  -7   3   4      611.12      674.39     30.49 o 
  -6   3   4    64230.93    57535.54    605.75 o 
  -5   3   4     7686.27     6197.84     47.90 o 
  -4   3   4    14096.44    12839.79    117.83 o 
  -3   3   4   156054.09   134944.48   1800.99 o 
  -2   3   4    37146.33    32939.18    422.44 o 
  -1   3   4     7560.93     6304.79     74.14 o 
   0   3   4    26297.85    23578.05    304.12 o 
   1   3   4     4827.22     5305.94     53.91 o 
   2   3   4      791.52      921.11     28.07 o 
   3   3   4     6414.94     7312.12     74.61 o 
   4   3   4        3.54      111.15     21.76 o 
   5   3   4    33041.73    29806.96    329.43 o 
   6   3   4    15189.75    15420.41    153.35 o 
   7   3   4     3515.15     3275.31     44.64 o 
   8   3   4     1881.37     1975.81     33.40 o 
   9   3   4     7370.08     6875.67     95.61 o 
  10   3   4     7654.75     6590.49     61.24 o 
  11   3   4      161.92      204.18     21.40 o 
  12   3   4      712.24      770.75     29.38 o 
  13   3   4     2141.85     2388.09     56.41 o 
  14   3   4      206.41      257.02     27.76 o 
  15   3   4       89.64      118.61     26.98 o 
  16   3   4    12920.30    13511.62    212.20 o 
  17   3   4      246.63      220.84     26.46 o 
  18   3   4      120.51      221.50     28.68 o 
  19   3   4     1762.22     1770.19     48.76 o 
  20   3   4       67.90       98.22     24.35 o 
  21   3   4     1618.20     1893.82     31.10 o 
  22   3   4      556.03      537.24     27.25 o 
  23   3   4      130.29      121.92     26.39 o 
  24   3   4        0.13       76.49     27.28 o 
  25   3   4      641.63      660.70     32.45 o 
  26   3   4      345.19      450.29     29.05 o 
  27   3   4      414.60      395.81     30.19 o 
  28   3   4      210.34      185.04     34.59 o 
  29   3   4      486.82      525.83     34.98 o 
  30   3   4      215.41      185.99     34.80 o 
  31   3   4        6.94       34.81     35.11 o 
  32   3   4      358.19      490.21     47.35 o 
 -33   4   4     1294.89     1023.19     59.76 o 
 -32   4   4       41.87       87.09     35.66 o 
 -31   4   4      218.81      180.12     34.25 o 
 -30   4   4      239.18      187.59     34.87 o 
 -29   4   4      133.37      158.61     34.24 o 
 -28   4   4      403.73      289.49     29.89 o 
 -27   4   4      185.65      140.98     27.61 o 
 -26   4   4      154.12      222.40     30.78 o 
 -25   4   4        9.65       21.85     26.68 o 
 -24   4   4      281.41      246.97     29.11 o 
 -23   4   4     4185.88     4314.90    110.72 o 
 -22   4   4     8783.39     9009.27    160.54 o 
 -21   4   4     1846.90     1798.54     30.05 o 
 -20   4   4     3773.20     3796.38     49.00 o 
 -19   4   4    20220.69    20545.41    231.57 o 
 -18   4   4     2313.10     2173.82     40.02 o 
 -17   4   4     1813.59     2012.08     32.94 o 
 -16   4   4      403.89      432.46     25.52 o 
 -15   4   4     4023.53     4145.14     44.01 o 
 -14   4   4     9885.29     9398.10     91.62 o 
 -13   4   4      629.48      468.00     23.55 o 
 -12   4   4     1261.78     1623.77     30.55 o 
 -11   4   4     7251.04     6987.39     65.46 o 
 -10   4   4     5614.50     4775.23     51.52 o 
  -9   4   4     3701.71     3336.02     46.34 o 
  -8   4   4     1043.89      871.38     28.13 o 
  -7   4   4     2580.53     2865.61     36.95 o 
  -6   4   4       25.89       22.97     22.04 o 
  -5   4   4      113.42      193.08     23.72 o 
  -4   4   4      311.27      430.05     23.38 o 
  -3   4   4     2140.41     1894.41     30.68 o 
  -2   4   4     2453.51     3178.91     35.18 o 
  -1   4   4     7594.10     7736.98    131.73 o 
   0   4   4     1148.46     1196.34     26.92 o 
   1   4   4     2819.67     2982.18     40.71 o 
   2   4   4     3516.99     3309.70     39.39 o 
   3   4   4     9692.74     9936.28    102.55 o 
   4   4   4     5528.37     5355.29     50.92 o 
   5   4   4     8727.50     8092.27     94.80 o 
   6   4   4    27659.15    26129.18    378.31 o 
   7   4   4     2906.87     2967.37     38.78 o 
   8   4   4     3662.54     3047.03     39.78 o 
   9   4   4    57530.20    55758.95   1145.88 o 
  10   4   4     4269.13     4395.97     50.24 o 
  11   4   4     7554.43     6738.68    106.82 o 
  12   4   4     8508.49     7887.93     77.01 o 
  13   4   4     1803.51     1685.39     37.43 o 
  14   4   4    21769.15    21143.77    249.40 o 
  15   4   4     7044.19     7120.13     97.85 o 
  16   4   4     2710.68     2561.07     37.06 o 
  17   4   4     2274.58     2461.73     54.94 o 
  18   4   4        1.86       47.87     27.50 o 
  19   4   4      828.84      884.44     47.94 o 
  20   4   4        2.89       36.29     26.31 o 
  21   4   4     1681.28     1846.02     37.70 o 
  22   4   4      193.74      174.46     27.61 o 
  23   4   4       31.53       44.91     27.47 o 
  24   4   4        2.47       41.85     27.80 o 
  25   4   4      690.36      711.21     32.68 o 
  26   4   4      521.23      545.88     35.04 o 
  27   4   4       17.67       -1.10     29.24 o 
  28   4   4      216.62      445.24     40.30 o 
  29   4   4      151.15       94.96     34.64 o 
  30   4   4      505.01      465.94     49.23 o 
  31   4   4        0.11        9.55     34.82 o 
 -32   5   4     1602.92     1495.82     99.51 o 
 -31   5   4      240.68      202.78     33.37 o 
 -30   5   4        0.27       37.11     33.29 o 
 -29   5   4     1019.41     1069.66     57.87 o 
 -28   5   4      262.43      199.83     34.84 o 
 -27   5   4     2390.91     2057.93     79.61 o 
 -26   5   4      370.13      391.46     29.13 o 
 -25   5   4     1200.10     1380.72     58.28 o 
 -24   5   4      158.16      139.82     26.43 o 
 -23   5   4     4053.06     4366.15    135.68 o 
 -22   5   4      804.02      926.17     29.72 o 
 -21   5   4     1215.26     1162.01     33.18 o 
 -20   5   4      240.11      202.12     26.82 o 
 -19   5   4      344.43      437.69     30.23 o 
 -18   5   4     8286.82     8960.96    130.97 o 
 -17   5   4     1095.93     1158.34     29.60 o 
 -16   5   4      252.91      276.00     25.48 o 
 -15   5   4     1367.83     1395.65     27.22 o 
 -14   5   4      891.55      815.77     26.11 o 
 -13   5   4     3931.94     4330.60     79.77 o 
 -12   5   4      151.67      187.12     22.47 o 
 -11   5   4     3458.67     3332.99     59.21 o 
 -10   5   4     7466.47     6717.87     93.90 o 
  -9   5   4     2273.65     1958.90     33.71 o 
  -8   5   4     1896.08     1981.29     46.55 o 
  -7   5   4     1961.00     1866.94     51.72 o 
  -6   5   4    10002.96     9819.16    121.96 o 
  -5   5   4    11002.97    10237.77    232.30 o 
  -4   5   4     3736.47     3060.03     35.12 o 
  -3   5   4     9018.12     8676.70     64.15 o 
  -2   5   4    36654.45    34884.29    420.19 o 
  -1   5   4     1660.83     1412.02     27.83 o 
   0   5   4    12719.28    12531.03     75.34 o 
   1   5   4    11904.41    11441.87     94.76 o 
   2   5   4    26753.27    26099.28    407.77 o 
   3   5   4    66195.23    64501.46   1148.76 o 
   4   5   4     5625.08     5151.05     84.74 o 
   5   5   4      432.02      317.22     22.47 o 
   6   5   4      131.92      108.08     24.69 o 
   7   5   4      220.89      187.39     22.80 o 
   8   5   4       11.87       22.22     21.74 o 
   9   5   4      656.50      709.93     26.61 o 
  10   5   4     5580.31     5434.71     50.58 o 
  11   5   4     2404.71     2535.12     38.40 o 
  12   5   4     6047.97     5863.54     77.63 o 
  13   5   4     4962.92     4915.31     64.72 o 
  14   5   4       59.18      104.29     28.71 o 
  15   5   4      184.20      181.05     28.29 o 
  16   5   4      145.05      160.94     27.37 o 
  17   5   4     3276.73     3361.95     62.72 o 
  18   5   4      642.83      860.45     39.14 o 
  19   5   4     1646.88     1801.36     40.63 o 
  20   5   4     3890.44     4100.72     72.66 o 
  21   5   4       28.55       84.07     31.83 o 
  22   5   4     1991.53     2039.87     67.52 o 
  23   5   4     1260.37     1455.59     57.67 o 
  24   5   4      305.01      432.98     34.08 o 
  25   5   4        0.92       33.45     30.52 o 
  26   5   4       75.28       81.37     38.41 o 
  27   5   4       28.54       65.55     35.77 o 
  28   5   4     1832.18     1632.21     82.80 o 
  29   5   4      509.04      470.37     49.25 o 
  30   5   4        7.53       35.73     37.50 o 
 -31   6   4       35.98       56.61     40.28 o 
 -30   6   4        2.25       36.81     36.42 o 
 -29   6   4       23.25       -0.97     34.87 o 
 -28   6   4      599.57      535.57     37.53 o 
 -27   6   4      916.07      957.50     44.67 o 
 -26   6   4      177.09      253.01     32.90 o 
 -25   6   4     1605.47     1709.81     76.66 o 
 -24   6   4      189.54      278.59     34.24 o 
 -23   6   4      920.56      876.13     36.79 o 
 -22   6   4     1750.94     1629.00     63.09 o 
 -21   6   4        2.76       -4.08     26.44 o 
 -20   6   4      308.74      317.92     28.96 o 
 -19   6   4     3331.58     3238.17     53.06 o 
 -18   6   4       19.93       50.91     25.07 o 
 -17   6   4     2146.52     2017.71     37.60 o 
 -16   6   4     3124.59     3058.13     43.08 o 
 -15   6   4     2052.71     2101.14     36.84 o 
 -14   6   4     6516.71     6377.08    116.01 o 
 -13   6   4      589.04      615.61     26.74 o 
 -12   6   4      107.71      132.96     23.79 o 
 -11   6   4       73.62       99.65     24.33 o 
 -10   6   4     1040.67     1138.81     26.37 o 
  -9   6   4        8.69       41.76     29.32 o 
  -8   6   4     6957.63     7336.83     71.80 o 
  -7   6   4    12242.07    12372.75    174.90 o 
  -6   6   4     1824.83     1907.73     36.06 o 
  -5   6   4     4767.21     4901.52     84.40 o 
  -4   6   4    15159.68    14949.38    255.96 o 
  -3   6   4     4763.34     4633.69     73.51 o 
  -2   6   4     6392.22     6330.53    100.68 o 
  -1   6   4      467.18      527.32     26.49 o 
   0   6   4     5437.40     5251.20     69.11 o 
   1   6   4     9946.94     9279.13    130.02 o 
   2   6   4    28066.58    28840.77    347.39 o 
   3   6   4     8073.11     7828.37    122.15 o 
   4   6   4     4008.47     3827.72     63.74 o 
   5   6   4     7827.74     7999.67    153.74 o 
   6   6   4     3675.49     3863.33     56.32 o 
   7   6   4     4434.46     4853.46     96.11 o 
   8   6   4    28315.01    28723.68    411.62 o 
   9   6   4     1362.30     1246.18     29.55 o 
  10   6   4      533.23      649.53     28.03 o 
  11   6   4    11426.08    11589.33    240.18 o 
  12   6   4       60.85       56.16     24.46 o 
  13   6   4     3005.70     3150.29     41.71 o 
  14   6   4       10.43       33.26     29.10 o 
  15   6   4      438.80      367.39     34.20 o 
  16   6   4      815.05      856.27     34.28 o 
  17   6   4        6.87       35.87     31.39 o 
  18   6   4      732.82      689.27     31.61 o 
  19   6   4     6855.50     6449.79    198.29 o 
  20   6   4       18.35       38.78     29.42 o 
  21   6   4      512.21      503.26     32.55 o 
  22   6   4     5684.82     5481.23     77.03 o 
  23   6   4     1911.44     1853.70     59.27 o 
  24   6   4      224.76      284.14     36.35 o 
  25   6   4        7.67       16.20     37.15 o 
  26   6   4        6.75        9.11     34.19 o 
  27   6   4      399.34      382.66     34.08 o 
  28   6   4        0.68        8.76     35.11 o 
  29   6   4       57.08       40.49     35.50 o 
 -29   7   4        8.13      -10.29     40.16 o 
 -28   7   4      203.18      175.73     41.30 o 
 -27   7   4     2176.58     2013.79    104.30 o 
 -26   7   4     1084.32     1013.51     62.11 o 
 -25   7   4       24.18       32.64     34.80 o 
 -24   7   4     1020.25      831.61     35.14 o 
 -23   7   4     1689.57     1600.24     66.39 o 
 -22   7   4      995.73      924.54     36.37 o 
 -21   7   4      278.64      338.37     32.17 o 
 -20   7   4     2356.32     2715.67     95.48 o 
 -19   7   4      780.78      821.26     31.32 o 
 -18   7   4     4299.25     4732.50    106.96 o 
 -17   7   4      730.55      916.00     32.63 o 
 -16   7   4     1956.14     2095.77     39.40 o 
 -15   7   4     1824.34     1919.00     39.97 o 
 -14   7   4       61.86      102.93     26.11 o 
 -13   7   4      977.87     1093.75     28.12 o 
 -12   7   4     8756.62     8443.21    188.12 o 
 -11   7   4     1212.60     1393.85     33.38 o 
 -10   7   4     1443.92     1491.63     30.32 o 
  -9   7   4      472.19      395.28     27.86 o 
  -8   7   4    24511.13    25773.05    297.22 o 
  -7   7   4     1367.59     1305.74     34.23 o 
  -6   7   4     4024.18     3989.40     77.08 o 
  -5   7   4      363.65      464.53     30.26 o 
  -4   7   4      216.76      292.36     24.11 o 
  -3   7   4    11197.60    11570.10    186.72 o 
  -2   7   4      136.60      163.97     22.66 o 
  -1   7   4    10860.30    10307.07    141.97 o 
   0   7   4     6777.96     6773.87     45.26 o 
   1   7   4     3898.19     4030.31     66.61 o 
   2   7   4     3630.69     3662.23     52.87 o 
   3   7   4      280.49      301.57     28.81 o 
   4   7   4     2595.36     2712.79     39.88 o 
   5   7   4      405.27      451.82     24.83 o 
   6   7   4     1273.28     1253.16     27.26 o 
   7   7   4     4887.66     4546.73     94.71 o 
   8   7   4       14.80       81.94     24.96 o 
   9   7   4       15.12       36.75     26.61 o 
  10   7   4     2415.36     2775.48     42.09 o 
  11   7   4     6347.72     7239.35     92.92 o 
  12   7   4     8571.33     8804.57    118.71 o 
  13   7   4     5117.73     5665.57     60.84 o 
  14   7   4       47.06       98.54     36.45 o 
  15   7   4     4896.83     4905.72    141.90 o 
  16   7   4      837.48      751.64     55.03 o 
  17   7   4     2067.06     2428.40     50.88 o 
  18   7   4        5.31       15.75     32.01 o 
  19   7   4     3544.38     3472.57     79.88 o 
  20   7   4      440.46      419.80     38.90 o 
  21   7   4     3873.10     4102.38    170.99 o 
  22   7   4      242.33      285.22     34.96 o 
  23   7   4       20.80       77.91     40.44 o 
  24   7   4      167.75      207.47     36.86 o 
  25   7   4      166.50      134.08     38.40 o 
  26   7   4      446.72      402.37     68.29 o 
  27   7   4      359.81      292.18     44.11 o 
 -27   8   4      100.01       95.87     46.62 o 
 -26   8   4      178.97      138.64     39.60 o 
 -25   8   4     1634.19     1471.74     57.42 o 
 -24   8   4     3720.26     3517.64    241.38 o 
 -23   8   4      111.99      142.92     40.38 o 
 -22   8   4      327.92      301.86     31.73 o 
 -21   8   4       81.92       51.95     31.71 o 
 -20   8   4       89.99       67.71     32.45 o 
 -19   8   4     1518.26     1439.88     36.95 o 
 -18   8   4       69.00      148.60     34.29 o 
 -17   8   4     1123.73     1188.93     33.23 o 
 -16   8   4      349.26      473.85     34.31 o 
 -15   8   4      925.03      928.88     42.60 o 
 -14   8   4     1334.47     1362.48     34.47 o 
 -13   8   4       14.56       50.23     25.29 o 
 -12   8   4      324.40      435.56     31.86 o 
 -11   8   4      390.98      450.11     27.93 o 
 -10   8   4      294.25      381.35     30.38 o 
  -9   8   4     3626.88     3898.80     90.17 o 
  -8   8   4     2203.06     2262.00     67.93 o 
  -7   8   4      203.18      244.74     28.78 o 
  -6   8   4     2293.39     2481.37     38.50 o 
  -5   8   4      436.80      463.70     27.94 o 
  -4   8   4     1860.66     2045.64     34.93 o 
  -3   8   4     6556.23     6922.05    157.43 o 
  -2   8   4       48.29       60.01     28.76 o 
  -1   8   4      480.32      507.81     26.45 o 
   0   8   4     4171.64     4201.23     55.48 o 
   1   8   4      510.66      479.03     28.49 o 
   2   8   4    13482.47    13898.27    128.68 o 
   3   8   4     1039.05     1394.93     30.46 o 
   4   8   4     2582.06     2846.35     40.77 o 
   5   8   4      210.39      205.82     30.07 o 
   6   8   4     2789.99     3009.26     66.88 o 
   7   8   4      171.20      306.84     28.67 o 
   8   8   4      370.78      437.33     27.43 o 
   9   8   4     2249.89     2347.75     65.60 o 
  10   8   4      986.57     1025.84     32.53 o 
  11   8   4      144.46      183.95     36.96 o 
  12   8   4     1134.39     1306.72     45.03 o 
  13   8   4       16.07       -8.96     32.02 o 
  14   8   4      784.08      849.06     39.02 o 
  15   8   4      525.03      486.24     35.31 o 
  16   8   4      247.57      334.35     32.99 o 
  17   8   4      235.20      231.74     34.62 o 
  18   8   4      559.09      518.89     36.85 o 
  19   8   4     2312.09     2379.04     79.93 o 
  20   8   4     1332.99     1585.83     94.78 o 
  21   8   4       24.07       26.33     36.22 o 
  22   8   4        9.78       52.35     39.90 o 
  23   8   4      117.63      124.53     37.28 o 
  24   8   4     1980.20     1578.42    113.37 o 
  25   8   4      392.73      409.04     51.56 o 
 -24   9   4       36.50       31.64     34.86 o 
 -23   9   4       43.69       47.30     41.57 o 
 -22   9   4      418.63      386.54     43.60 o 
 -21   9   4     1144.98     1098.68     85.18 o 
 -20   9   4       50.49       47.95     35.79 o 
 -19   9   4     1749.57     1883.03    115.35 o 
 -18   9   4      125.90      104.25     35.53 o 
 -17   9   4      139.29      153.45     33.30 o 
 -16   9   4      313.98      251.84     32.85 o 
 -15   9   4      551.08      646.42     33.52 o 
 -14   9   4     1673.18     1528.23     48.96 o 
 -13   9   4       51.12       85.19     34.16 o 
 -12   9   4       97.39       91.62     33.02 o 
 -11   9   4      607.78      534.70     33.82 o 
 -10   9   4       21.67       49.80     33.17 o 
  -9   9   4        6.51       -6.14     29.22 o 
  -8   9   4       47.09       65.88     33.06 o 
  -7   9   4     1442.51     1528.88     61.11 o 
  -6   9   4      131.38      188.19     29.26 o 
  -5   9   4     1223.22     1323.16     35.16 o 
  -4   9   4       19.57       45.84     29.80 o 
  -3   9   4       95.29      120.88     27.37 o 
  -2   9   4      185.48      178.97     25.38 o 
  -1   9   4      205.25      217.37     30.17 o 
   0   9   4       51.58       95.28     29.43 o 
   1   9   4       54.25       43.10     32.99 o 
   2   9   4      336.19      405.32     32.71 o 
   3   9   4     3581.74     3806.79    108.78 o 
   4   9   4        1.42       53.77     30.29 o 
   5   9   4      717.64      713.22     31.09 o 
   6   9   4       23.34       28.20     31.49 o 
   7   9   4     1139.48     1182.44     52.54 o 
   8   9   4     1807.06     1949.19     58.54 o 
   9   9   4       38.82       46.14     33.34 o 
  10   9   4       25.32       64.45     34.03 o 
  11   9   4    10043.04     9869.80    392.31 o 
  12   9   4     6943.46     7106.18    233.58 o 
  13   9   4     3976.82     4135.25     84.87 o 
  14   9   4     1495.75     1650.50     58.10 o 
  15   9   4        7.14       64.32     42.47 o 
  16   9   4       32.90       90.03     44.62 o 
  17   9   4       61.77       69.85     38.47 o 
  18   9   4      586.31      483.59     40.44 o 
  19   9   4     1452.81     1279.68     62.49 o 
  20   9   4      337.60      224.48     38.61 o 
  21   9   4     3903.90     3403.58    191.39 o 
  22   9   4      130.23      100.19     38.94 o 
 -20  10   4        1.84        1.42     38.42 o 
 -19  10   4      124.12       67.88     39.75 o 
 -18  10   4     1086.29     1028.20     57.84 o 
 -17  10   4      468.51      443.50     38.40 o 
 -16  10   4      176.87      204.08     39.84 o 
 -15  10   4      387.96      267.64     37.25 o 
 -14  10   4      140.80      113.46     36.85 o 
 -13  10   4     1700.12     1587.64     78.92 o 
 -12  10   4        2.36       -2.98     37.44 o 
 -11  10   4       11.93       25.55     31.25 o 
 -10  10   4       27.72       29.18     36.23 o 
  -9  10   4      125.29      140.96     37.54 o 
  -8  10   4      149.50      230.76     39.74 o 
  -7  10   4      822.84     1049.78     44.95 o 
  -6  10   4      793.72      900.58     39.06 o 
  -5  10   4     1689.47     1982.21     61.65 o 
  -4  10   4     1018.59     1130.60     37.55 o 
  -3  10   4      828.48     1007.00     39.97 o 
  -2  10   4     5098.96     5492.78    213.69 o 
  -1  10   4     2202.32     2489.95     98.96 o 
   0  10   4      141.33      194.47     34.94 o 
   1  10   4       12.09       45.46     36.65 o 
   2  10   4     3900.89     3783.18     95.26 o 
   3  10   4     2227.33     2142.92     72.80 o 
   4  10   4      831.65      968.46     38.22 o 
   5  10   4      497.49      564.58     38.73 o 
   6  10   4       28.23       85.21     30.29 o 
   7  10   4      451.88      475.50     36.68 o 
   8  10   4      486.35      517.59     34.65 o 
   9  10   4       51.42       54.45     42.43 o 
  10  10   4     1283.57     1161.79     73.20 o 
  11  10   4       63.64       40.02     34.38 o 
  12  10   4      242.10      219.06     38.37 o 
  13  10   4     1049.61     1057.89     86.03 o 
  14  10   4       57.21       76.47     33.60 o 
  15  10   4      414.36      429.15     38.70 o 
  16  10   4       15.26       37.66     38.40 o 
  17  10   4       17.37       13.64     42.35 o 
  18  10   4      544.15      311.73     42.97 o 
 -15  11   4       36.00       32.84     40.71 o 
 -14  11   4       67.71       21.97     41.94 o 
 -13  11   4      703.36      617.32     46.46 o 
 -12  11   4        0.78       44.68     42.18 o 
 -11  11   4      106.58       81.01     40.89 o 
 -10  11   4      398.85      431.46     38.07 o 
  -9  11   4       13.36       29.89     38.88 o 
  -8  11   4     1796.65     1433.31     44.16 o 
  -7  11   4        9.02       42.91     35.90 o 
  -6  11   4       33.24       53.77     35.94 o 
  -5  11   4        6.24       68.74     44.38 o 
  -4  11   4       90.76      106.77     38.55 o 
  -3  11   4       47.33       31.50     39.63 o 
  -2  11   4      246.52      274.69     35.88 o 
  -1  11   4      645.75      593.59     40.41 o 
   0  11   4      751.89      790.07     58.20 o 
   1  11   4      787.36      815.11     43.98 o 
   2  11   4      847.67      861.20     72.23 o 
   3  11   4      232.11      213.69     37.91 o 
   4  11   4      246.21      220.51     35.88 o 
   5  11   4     1461.69     1415.95     58.91 o 
   6  11   4       76.42       96.52     39.48 o 
   7  11   4      197.84      165.66     42.46 o 
   8  11   4     2218.85     2034.23     66.26 o 
   9  11   4      168.04      167.71     38.53 o 
  10  11   4       95.66      137.92     38.09 o 
  11  11   4     4564.85     4158.18    241.54 o 
  12  11   4        4.49       51.68     44.98 o 
  13  11   4      995.73      872.57     47.03 o 
  -5  12   4        6.91      -18.86    134.76 o 
  -4  12   4      543.61      350.89     41.86 o 
  -3  12   4      109.20      101.34     42.31 o 
  -2  12   4        5.83       20.17     42.10 o 
  -1  12   4      290.96      204.91     41.40 o 
   0  12   4      358.83      313.52     46.08 o 
   1  12   4       78.84       45.47     45.56 o 
   2  12   4      238.11      122.26     45.51 o 
   3  12   4      109.91       94.11    135.45 o 
 -35   0   5      107.64       94.41     62.37 o 
 -33   0   5      954.78     1318.59    171.38 o 
 -31   0   5     5074.95     7006.55    161.39 o 
 -29   0   5      700.57      893.23     47.04 o 
 -27   0   5       13.78       -8.43     43.74 o 
 -25   0   5      100.53        1.33     30.49 o 
 -23   0   5    29249.29    29699.28    403.73 o 
 -21   0   5      210.35      166.39     32.13 o 
 -19   0   5      737.80      748.27     34.48 o 
 -17   0   5     7382.53     6877.53    109.46 o 
 -15   0   5    55348.27    53169.87    760.74 o 
 -13   0   5      264.26      209.65     30.76 o 
 -11   0   5       14.59       24.10     23.31 o 
  -9   0   5    18062.09    14459.72    270.96 o 
  -5   0   5      237.82      329.27     38.13 o 
  -3   0   5        4.65     1998.89    121.35 o 
  -1   0   5      679.80      539.53     50.03 o 
   3   0   5       86.27       47.89     32.22 o 
   5   0   5      393.17      343.31     33.07 o 
   7   0   5     8961.60     8195.10     93.39 o 
   9   0   5    20013.68    18616.92    116.49 o 
  11   0   5      282.31      364.35     31.76 o 
  13   0   5        0.45       21.93     34.39 o 
  15   0   5     1772.53     1612.07     49.65 o 
  17   0   5   114708.40   117693.93   2716.46 o 
  19   0   5      406.82      565.00     34.20 o 
  21   0   5        3.80       22.03     35.47 o 
  23   0   5     1682.82     1376.04     46.87 o 
  25   0   5    10931.38    12255.05    341.13 o 
  27   0   5     2595.04     3030.48    129.28 o 
  29   0   5        8.60      -23.06     43.61 o 
  31   0   5      141.48       88.38     51.18 o 
  33   0   5     2640.26     2342.42    102.94 o 
 -35   1   5        4.12       62.74     42.46 o 
 -34   1   5      465.30      383.10     49.74 o 
 -33   1   5      145.99       96.46     30.51 o 
 -32   1   5       73.17       82.06     33.54 o 
 -31   1   5      156.99      190.35     40.42 o 
 -30   1   5     1763.58     1950.64     80.40 o 
 -29   1   5       53.24      120.24     29.99 o 
 -28   1   5       77.63       76.58     28.87 o 
 -27   1   5     1375.37     1678.50     58.61 o 
 -26   1   5      251.25      345.55     28.23 o 
 -25   1   5       22.30       87.50     29.59 o 
 -24   1   5     2935.67     3693.61     91.64 o 
 -23   1   5        3.31       37.00     24.71 o 
 -22   1   5    22288.36    23316.63    158.22 o 
 -21   1   5     7217.69     7223.56     44.82 o 
 -20   1   5      264.37      289.28     24.86 o 
 -19   1   5    36126.60    38542.73    380.84 o 
 -18   1   5       21.42        9.35     22.45 o 
 -17   1   5     1400.50     1170.57     28.12 o 
 -16   1   5    31801.95    32825.86    607.32 o 
 -15   1   5      162.12      171.54     20.31 o 
 -14   1   5   166578.02   157346.98   1349.56 o 
 -13   1   5       64.22      171.20     21.91 o 
 -12   1   5        0.09       30.62     23.50 o 
 -11   1   5    50976.98    50778.17    899.83 o 
 -10   1   5     2878.86     2111.21     29.02 o 
  -9   1   5      992.14     1099.60     24.72 o 
  -8   1   5    20859.65    17944.98    120.84 o 
  -7   1   5       31.25       60.40     18.14 o 
  -6   1   5      292.80      214.20     20.23 o 
  -5   1   5     7404.52     5682.66     53.44 o 
  -4   1   5     1789.18     1461.11     35.04 o 
  -3   1   5   220642.75   173577.30   2985.36 o 
  -2   1   5     2479.80     1802.48     43.56 o 
  -1   1   5     1493.28     1005.05     36.99 o 
   0   1   5      211.93      221.03     25.43 o 
   1   1   5      461.05      398.59     29.39 o 
   2   1   5      191.81      113.93     25.98 o 
   3   1   5     3957.62     3172.28     56.13 o 
   4   1   5     8919.63     7106.82    120.84 o 
   5   1   5     5232.24     5109.82     73.80 o 
   6   1   5     5327.31     4407.16     46.36 o 
   7   1   5    18138.03    17187.31    177.86 o 
   8   1   5   312835.59   278531.53   3760.52 o 
   9   1   5      193.69      135.36     29.66 o 
  10   1   5    25160.70    26334.95    540.29 o 
  11   1   5     3655.71     3383.63     46.69 o 
  12   1   5      499.83      528.48     26.50 o 
  13   1   5       20.11      328.24     76.57 o 
  14   1   5      144.57      141.68     25.24 o 
  15   1   5      376.56      285.03     28.02 o 
  16   1   5    34203.63    35947.10    339.68 o 
  17   1   5      148.76      109.90     24.60 o 
  18   1   5     2561.24     2960.84     48.60 o 
  19   1   5      219.86      167.31     22.22 o 
  20   1   5       84.64       72.52     23.45 o 
  21   1   5      194.36      251.85     22.18 o 
  22   1   5       29.19       47.89     25.84 o 
  23   1   5      548.82      687.01     26.55 o 
  24   1   5     2048.27     1877.48     29.76 o 
  25   1   5      180.38      176.50     27.20 o 
  26   1   5      120.97      196.28     25.43 o 
  27   1   5      253.17      172.76     24.97 o 
  28   1   5      337.77      266.29     28.76 o 
  29   1   5       85.46       38.39     30.06 o 
  30   1   5       24.52       22.37     30.68 o 
  31   1   5       12.31        8.61     31.59 o 
  32   1   5     1042.60      883.72     58.32 o 
  33   1   5      137.29      112.41     33.08 o 
 -35   2   5        1.56       41.53     36.50 o 
 -34   2   5      260.03      255.72     36.09 o 
 -33   2   5       45.89       32.35     32.27 o 
 -32   2   5       38.02       87.34     36.45 o 
 -31   2   5     1389.48     1236.20     57.08 o 
 -30   2   5      150.72      182.61     32.36 o 
 -29   2   5      718.32      818.05     31.51 o 
 -28   2   5     2727.30     2842.72     56.98 o 
 -27   2   5       86.12      120.16     30.10 o 
 -26   2   5     1270.37     1648.28     47.43 o 
 -25   2   5      189.83      290.68     32.20 o 
 -24   2   5     2121.29     2033.58     33.92 o 
 -23   2   5    10969.62    12117.89    216.11 o 
 -22   2   5      257.07      265.14     26.12 o 
 -21   2   5       52.15      120.17     27.62 o 
 -20   2   5      950.10      943.82     25.39 o 
 -19   2   5     1184.47     1130.27     27.06 o 
 -18   2   5     2748.31     2743.76     50.46 o 
 -17   2   5     4024.33     3908.89     66.35 o 
 -16   2   5      923.32      795.51     24.84 o 
 -15   2   5     5159.52     4843.64     66.70 o 
 -14   2   5      669.08      654.77     24.12 o 
 -13   2   5     5657.20     4701.05     53.15 o 
 -12   2   5    48837.93    46684.06    504.69 o 
 -11   2   5       27.38       80.72     22.77 o 
 -10   2   5       14.54       18.18     21.51 o 
  -9   2   5     1502.08     1575.78     31.99 o 
  -8   2   5     1783.98     1276.80     30.25 o 
  -7   2   5    92606.79    81194.84    821.85 o 
  -6   2   5     2535.49     2416.69     56.31 o 
  -5   2   5       10.86       24.36     17.12 o 
  -4   2   5    30857.31    25642.75    224.15 o 
  -3   2   5       36.16       35.44     19.50 o 
  -2   2   5    26411.94    23285.86    101.34 o 
  -1   2   5     6515.61     5518.15     57.97 o 
   0   2   5     8080.10     6186.24    105.43 o 
   1   2   5   131428.47   112320.99   1583.03 o 
   2   2   5        4.31       30.74     20.22 o 
   3   2   5     9291.49     7526.78     61.03 o 
   4   2   5     3953.37     3551.26     49.14 o 
   5   2   5      163.43      336.49     24.11 o 
   6   2   5   191643.02   173901.70   2577.77 o 
   7   2   5     2759.61     2779.42     47.27 o 
   8   2   5     2700.19     2892.95     47.39 o 
   9   2   5     6112.34     5610.36     77.35 o 
  10   2   5      171.00      155.32     23.78 o 
  11   2   5       13.25       20.55     25.42 o 
  12   2   5      697.42      375.66     25.54 o 
  13   2   5     1498.84     1344.94     27.13 o 
  14   2   5     3619.87     3642.31     65.89 o 
  15   2   5     5673.95     5379.44     93.38 o 
  16   2   5     1874.56     1758.48     33.93 o 
  17   2   5    11655.69    12039.96    121.90 o 
  18   2   5     2150.72     2103.74     46.38 o 
  19   2   5     4020.83     4358.10     72.23 o 
  20   2   5      365.53      486.87     24.34 o 
  21   2   5      165.19      212.13     25.19 o 
  22   2   5      416.05      288.39     26.92 o 
  23   2   5      283.18      297.01     26.98 o 
  24   2   5      138.43      202.55     25.46 o 
  25   2   5        3.17       53.99     25.49 o 
  26   2   5        7.64       10.71     26.19 o 
  27   2   5      452.66      355.10     29.92 o 
  28   2   5     1017.28     1022.85     43.30 o 
  29   2   5       74.86       78.70     28.97 o 
  30   2   5      809.99      787.30     51.91 o 
  31   2   5       16.33       18.59     31.67 o 
  32   2   5       68.13       84.04     35.47 o 
  33   2   5      846.49      757.75     94.82 o 
 -35   3   5      438.84      432.11     83.01 o 
 -34   3   5       64.94       75.07     39.96 o 
 -33   3   5      907.32      854.17     89.72 o 
 -32   3   5      428.10      394.72     37.18 o 
 -31   3   5      292.05      244.24     29.55 o 
 -30   3   5      256.60      359.37     34.02 o 
 -29   3   5        8.72       35.58     30.73 o 
 -28   3   5       17.37       38.63     28.04 o 
 -27   3   5     2198.03     2102.68     79.49 o 
 -26   3   5       29.45       64.75     27.19 o 
 -25   3   5     2877.94     3031.30     86.26 o 
 -24   3   5      444.34      579.72     33.28 o 
 -23   3   5      273.93      320.67     23.88 o 
 -22   3   5      580.90      559.19     23.99 o 
 -21   3   5      106.79      213.01     25.37 o 
 -20   3   5     1427.77     1598.58     37.12 o 
 -19   3   5     8234.05     9452.49    120.82 o 
 -18   3   5     2465.29     2385.71     55.41 o 
 -17   3   5     4074.67     4596.64     78.65 o 
 -16   3   5       15.94       42.14     25.52 o 
 -15   3   5      137.54      147.07     24.49 o 
 -14   3   5     9738.89    10353.88    148.46 o 
 -13   3   5    32937.18    34134.57    357.40 o 
 -12   3   5     1503.64     1144.11     25.87 o 
 -11   3   5     4861.19     4400.97     44.49 o 
 -10   3   5        2.61       19.89     24.00 o 
  -9   3   5        0.96       68.92     25.43 o 
  -8   3   5   106268.62   101624.57   1402.23 o 
  -7   3   5      944.57     1189.07     28.81 o 
  -6   3   5    19228.94    17284.97    250.85 o 
  -5   3   5     4793.42     4360.42     44.67 o 
  -4   3   5      406.53      392.10     25.26 o 
  -3   3   5    14828.28    13738.23    147.23 o 
  -2   3   5      516.23      665.83     29.16 o 
  -1   3   5    43148.44    36247.43    465.03 o 
   0   3   5      384.23      389.54     25.50 o 
   1   3   5       17.25      102.36     20.64 o 
   2   3   5    16301.37    15096.53    179.61 o 
   3   3   5    58950.01    57506.04    492.03 o 
   4   3   5     2063.36     1908.47     34.14 o 
   5   3   5       52.23       96.93     23.04 o 
   6   3   5       47.48      104.45     22.55 o 
   7   3   5    21569.49    23221.50    221.66 o 
   8   3   5    30983.78    31853.85    311.50 o 
   9   3   5     1771.89     1496.13     29.28 o 
  10   3   5      329.84      469.11     26.27 o 
  11   3   5      193.99      257.89     24.47 o 
  12   3   5      327.30      333.32     25.77 o 
  13   3   5     1828.39     2043.78     30.97 o 
  14   3   5      307.08      359.59     30.26 o 
  15   3   5     2645.58     2806.46     37.74 o 
  16   3   5     3810.34     4076.70     47.95 o 
  17   3   5       61.41       58.61     31.14 o 
  18   3   5      641.24      882.85     33.89 o 
  19   3   5     5711.36     5473.57     89.24 o 
  20   3   5      647.21      691.33     27.61 o 
  21   3   5     2625.76     2407.90     33.58 o 
  22   3   5      113.64      112.35     27.41 o 
  23   3   5       99.71      187.03     25.77 o 
  24   3   5      476.89      521.37     29.95 o 
  25   3   5     1617.24     1790.80     65.07 o 
  26   3   5     2788.60     3054.20     74.94 o 
  27   3   5     1212.10     1095.93     42.99 o 
  28   3   5        0.03       21.03     31.22 o 
  29   3   5     1294.62     1662.34     76.29 o 
  30   3   5      329.80      301.45     32.20 o 
  31   3   5      256.87      205.29     34.51 o 
  32   3   5      187.30       97.22     36.55 o 
 -34   4   5      739.49      574.99     39.79 o 
 -33   4   5     1240.99     1107.60     75.63 o 
 -32   4   5       72.55       90.90     33.01 o 
 -31   4   5      399.60      373.83     34.94 o 
 -30   4   5      186.82      221.47     32.55 o 
 -29   4   5      174.24      154.65     34.29 o 
 -28   4   5       19.00       74.65     32.04 o 
 -27   4   5      262.01      352.95     29.27 o 
 -26   4   5      448.44      597.23     29.65 o 
 -25   4   5      597.33      516.36     28.10 o 
 -24   4   5      161.99      109.19     29.51 o 
 -23   4   5      451.42      446.22     30.44 o 
 -22   4   5      343.26      419.80     26.00 o 
 -21   4   5      139.30       97.51     26.12 o 
 -20   4   5     6479.21     6743.60    155.54 o 
 -19   4   5      243.23      167.52     28.04 o 
 -18   4   5     1654.64     1412.95     34.34 o 
 -17   4   5    14767.07    15254.52    161.85 o 
 -16   4   5      331.09      267.18     22.35 o 
 -15   4   5      935.73      954.42     25.99 o 
 -14   4   5        1.10       19.26     21.03 o 
 -13   4   5     2744.54     3548.32     43.69 o 
 -12   4   5    13701.77    14271.38     99.41 o 
 -11   4   5      471.85      483.82     23.43 o 
 -10   4   5     1517.84     1729.34     29.46 o 
  -9   4   5    13614.86    13703.50    131.25 o 
  -8   4   5      928.91      734.16     25.82 o 
  -7   4   5     1232.59     1311.92     27.17 o 
  -6   4   5      240.57      148.95     26.27 o 
  -5   4   5     4917.51     4429.89     70.25 o 
  -4   4   5    10496.41    11672.18    207.19 o 
  -3   4   5     1366.21     1213.88     29.73 o 
  -2   4   5    17603.45    20084.16    225.57 o 
  -1   4   5     3960.41     3310.07     37.03 o 
   0   4   5     3637.62     3096.49     48.69 o 
   1   4   5     5360.26     5043.85     85.58 o 
   2   4   5     5334.49     4438.38     77.69 o 
   3   4   5    24552.93    25077.37    354.38 o 
   4   4   5     1495.58     1621.35     29.28 o 
   5   4   5      224.86      207.05     25.09 o 
   6   4   5       53.24       92.05     24.18 o 
   7   4   5     1019.63     1544.34     30.71 o 
   8   4   5     1312.46     1268.98     31.95 o 
   9   4   5     6290.33     5908.95     74.09 o 
  10   4   5     1386.23     1389.49     34.97 o 
  11   4   5    42095.56    41285.98    603.13 o 
  12   4   5     1902.35     2042.83     37.51 o 
  13   4   5        1.05       19.14     24.55 o 
  14   4   5    19442.82    20815.53    235.10 o 
  15   4   5      925.54     1039.64     33.27 o 
  16   4   5      149.74      259.88     35.55 o 
  17   4   5      162.18      282.77     29.55 o 
  18   4   5      201.90      153.63     26.83 o 
  19   4   5      112.75       45.73     32.99 o 
  20   4   5     4708.92     4985.41     98.78 o 
  21   4   5      520.66      551.85     31.02 o 
  22   4   5      522.52      559.53     31.81 o 
  23   4   5      321.58      281.40     31.52 o 
  24   4   5      133.57      168.83     33.32 o 
  25   4   5      479.01      368.57     33.68 o 
  26   4   5      207.88      130.86     29.05 o 
  27   4   5     3022.04     3104.98    124.00 o 
  28   4   5      839.02      790.37     45.99 o 
  29   4   5      337.59      272.72     36.45 o 
  30   4   5      611.95      525.49     35.17 o 
  31   4   5      105.60       49.89     37.13 o 
 -32   5   5      571.45      411.85     42.11 o 
 -31   5   5      107.50       59.83     34.68 o 
 -30   5   5        8.16       -7.40     32.57 o 
 -29   5   5      785.25      770.22     53.28 o 
 -28   5   5     1024.54     1064.84     49.57 o 
 -27   5   5      629.00      572.51     32.34 o 
 -26   5   5      419.91      506.43     33.63 o 
 -25   5   5        2.44       16.43     27.79 o 
 -24   5   5      133.44      222.52     30.57 o 
 -23   5   5     1062.47     1178.00     37.29 o 
 -22   5   5     7658.94     8905.48    180.86 o 
 -21   5   5        3.92       21.45     26.97 o 
 -20   5   5      305.23      329.24     26.12 o 
 -19   5   5      299.85      338.79     26.50 o 
 -18   5   5     2512.29     2519.64     36.32 o 
 -17   5   5       73.43       90.16     27.67 o 
 -16   5   5     4769.53     5019.45     75.51 o 
 -15   5   5      274.04      249.90     24.35 o 
 -14   5   5     3635.68     3648.44     36.59 o 
 -13   5   5      641.25      669.43     25.84 o 
 -12   5   5     1045.34      962.23     25.68 o 
 -11   5   5     1062.33     1041.62     25.55 o 
 -10   5   5        5.98       60.56     23.34 o 
  -9   5   5       61.79      127.33     21.66 o 
  -8   5   5    37536.92    34775.54    336.18 o 
  -7   5   5    22660.64    21185.01    371.07 o 
  -6   5   5       18.35       95.42     23.71 o 
  -5   5   5       38.87       62.18     21.95 o 
  -4   5   5     8120.78     7962.22    106.41 o 
  -3   5   5     6991.42     6726.01     70.24 o 
  -2   5   5     8649.88     8994.37    167.87 o 
  -1   5   5    12637.38    12799.58    152.26 o 
   0   5   5    15062.31    14861.25     83.38 o 
   1   5   5    33526.91    31315.63    580.82 o 
   2   5   5    70137.33    65649.60    844.43 o 
   3   5   5     7201.31     7638.90    112.74 o 
   4   5   5       67.15      109.45     21.54 o 
   5   5   5      982.40      943.85     24.79 o 
   6   5   5     3010.03     2874.25     41.86 o 
   7   5   5     1489.26     1414.97     29.37 o 
   8   5   5      724.10      650.60     27.80 o 
   9   5   5      239.68      266.98     29.20 o 
  10   5   5     1161.92     1240.59     30.36 o 
  11   5   5      408.71      436.97     24.89 o 
  12   5   5      573.97      504.34     30.72 o 
  13   5   5      937.87      873.52     27.09 o 
  14   5   5       38.29       67.66     25.65 o 
  15   5   5       86.68       22.45     26.10 o 
  16   5   5     5605.22     5515.93     42.36 o 
  17   5   5       29.28       33.17     31.72 o 
  18   5   5     2725.62     3045.60     52.84 o 
  19   5   5     1626.29     1809.85     44.30 o 
  20   5   5      127.86      211.06     38.40 o 
  21   5   5     2106.40     1972.26     52.61 o 
  22   5   5     1342.57     1437.41     59.51 o 
  23   5   5     1984.10     2035.08     68.55 o 
  24   5   5        9.37       25.29     30.34 o 
  25   5   5        0.96       19.14     33.27 o 
  26   5   5      579.65      631.28     38.29 o 
  27   5   5     3252.92     2848.16     79.39 o 
  28   5   5     2072.07     1864.07     82.07 o 
  29   5   5      343.47      411.88     35.99 o 
  30   5   5      399.53      374.29     43.20 o 
 -31   6   5       68.80       77.95     36.10 o 
 -30   6   5       97.45       91.34     36.29 o 
 -29   6   5       23.60       32.52     38.99 o 
 -28   6   5      377.10      392.85     35.67 o 
 -27   6   5     2232.55     2072.83     79.04 o 
 -26   6   5       62.75       50.80     30.00 o 
 -25   6   5      453.91      470.61     33.07 o 
 -24   6   5       10.41       26.04     28.47 o 
 -23   6   5      389.09      403.95     30.86 o 
 -22   6   5       29.42       76.25     26.78 o 
 -21   6   5       21.58       69.83     31.03 o 
 -20   6   5      815.87     1094.16     32.95 o 
 -19   6   5      596.00      596.00     29.44 o 
 -18   6   5     1613.61     1757.59     52.92 o 
 -17   6   5     5010.89     5109.29     70.86 o 
 -16   6   5      214.00      216.05     28.79 o 
 -15   6   5        3.13       40.26     24.64 o 
 -14   6   5      975.56     1049.73     29.86 o 
 -13   6   5     3368.27     3393.16     62.56 o 
 -12   6   5       61.96       63.51     25.03 o 
 -11   6   5       67.21       83.32     24.04 o 
 -10   6   5      988.56     1091.00     33.61 o 
  -9   6   5       36.75       37.83     29.82 o 
  -8   6   5     9418.21     9151.32    155.27 o 
  -7   6   5     2936.74     2784.34     38.75 o 
  -6   6   5      754.05      791.17     28.99 o 
  -5   6   5      971.33      996.58     33.25 o 
  -4   6   5      177.19      212.36     21.09 o 
  -3   6   5      310.27      329.04     22.47 o 
  -2   6   5     2670.31     2963.46     34.60 o 
  -1   6   5    14632.27    15132.65    121.20 o 
   0   6   5     7812.50     7331.09     78.61 o 
   1   6   5     7658.88     7796.37     81.61 o 
   2   6   5    25748.59    25956.64    325.12 o 
   3   6   5      116.53      205.50     25.08 o 
   4   6   5     8118.42     8355.43    119.79 o 
   5   6   5      696.76      733.96     28.80 o 
   6   6   5     8291.61     7865.19     76.44 o 
   7   6   5     7674.15     8169.96    154.07 o 
   8   6   5     1237.34     1302.74     32.32 o 
   9   6   5       50.32      103.60     28.31 o 
  10   6   5     2661.44     2473.82     42.68 o 
  11   6   5     5020.60     5334.51    108.85 o 
  12   6   5       48.84       81.55     31.41 o 
  13   6   5      822.79      813.16     31.91 o 
  14   6   5       29.20       81.50     26.76 o 
  15   6   5        8.85       28.52     31.49 o 
  16   6   5      150.88      219.09     32.96 o 
  17   6   5      737.90      778.77     33.62 o 
  18   6   5        0.67       38.22     27.86 o 
  19   6   5     5862.87     6383.28    174.37 o 
  20   6   5      583.86      620.75     33.69 o 
  21   6   5     5456.28     5045.23     70.74 o 
  22   6   5     2613.58     2494.25     51.35 o 
  23   6   5      433.73      440.66     39.11 o 
  24   6   5      497.46      368.73     36.93 o 
  25   6   5       19.12       31.14     34.97 o 
  26   6   5       99.75       80.86     33.95 o 
  27   6   5      869.45      773.57     61.40 o 
  28   6   5      214.16      121.34     36.80 o 
 -29   7   5      387.67      173.55     36.36 o 
 -28   7   5     2530.41     2033.43     74.48 o 
 -27   7   5      266.66      247.54     37.82 o 
 -26   7   5       56.46       67.24     32.71 o 
 -25   7   5      275.22      240.10     30.09 o 
 -24   7   5       81.85       72.40     31.76 o 
 -23   7   5      424.69      499.21     35.53 o 
 -22   7   5       97.80       96.07     29.79 o 
 -21   7   5     2799.13     2999.30     96.52 o 
 -20   7   5       95.68       84.50     32.90 o 
 -19   7   5       52.58       66.50     30.25 o 
 -18   7   5      291.26      299.30     29.72 o 
 -17   7   5      202.18      264.14     26.91 o 
 -16   7   5     1575.20     1676.78     42.78 o 
 -15   7   5       67.45       66.93     26.80 o 
 -14   7   5      660.38      641.12     27.01 o 
 -13   7   5     3649.03     3411.80     50.39 o 
 -12   7   5     3388.06     3534.09     74.98 o 
 -11   7   5       78.79       98.17     27.66 o 
 -10   7   5      878.72      922.15     28.77 o 
  -9   7   5      129.62      205.24     32.76 o 
  -8   7   5      762.48      871.72     30.40 o 
  -7   7   5      375.76      475.47     31.97 o 
  -6   7   5      654.61      726.91     32.65 o 
  -5   7   5        8.91       20.45     25.54 o 
  -4   7   5     3732.73     3976.55     43.89 o 
  -3   7   5     1608.51     1535.54     27.24 o 
  -2   7   5    14323.19    14580.08    230.81 o 
  -1   7   5       33.42      116.67     27.43 o 
   0   7   5     9203.51     9084.27    101.09 o 
   1   7   5       13.96       60.51     23.76 o 
   2   7   5     2560.29     2697.57     40.60 o 
   3   7   5      477.81      501.11     27.29 o 
   4   7   5     1638.65     1555.29     31.43 o 
   5   7   5        4.52       24.72     25.99 o 
   6   7   5     3000.11     2775.26     36.37 o 
   7   7   5     4922.22     4772.65    123.35 o 
   8   7   5      162.44      266.12     26.72 o 
   9   7   5     1576.85     1950.91     53.25 o 
  10   7   5      147.82      163.55     29.51 o 
  11   7   5      124.87      167.44     32.45 o 
  12   7   5      144.70      214.86     31.94 o 
  13   7   5      704.93      842.08     37.90 o 
  14   7   5      596.58      472.50     33.18 o 
  15   7   5      557.89      624.94     29.36 o 
  16   7   5      516.77      428.67     30.67 o 
  17   7   5        1.24       17.58     30.63 o 
  18   7   5      442.91      395.04     37.44 o 
  19   7   5     1369.39     1556.97     80.91 o 
  20   7   5       16.48       14.47     35.77 o 
  21   7   5      245.30      308.31     33.74 o 
  22   7   5     3501.74     3215.64    157.70 o 
  23   7   5      203.88      179.75     38.32 o 
  24   7   5        1.71       15.43     38.81 o 
  25   7   5      124.66       58.50     43.15 o 
  26   7   5      445.96      382.22     44.88 o 
  27   7   5      165.52       79.75     84.94 o 
 -27   8   5      296.83      180.55     36.09 o 
 -26   8   5      786.13      669.94     37.46 o 
 -25   8   5       97.76      127.12     38.67 o 
 -24   8   5     2146.45     2133.61    120.51 o 
 -23   8   5      307.50      259.18     31.10 o 
 -22   8   5       20.44       43.40     30.74 o 
 -21   8   5     1720.89     1826.92     72.70 o 
 -20   8   5      652.69      755.24     52.29 o 
 -19   8   5      581.88      762.96     34.90 o 
 -18   8   5        2.52       11.63     33.33 o 
 -17   8   5      410.09      414.09     34.74 o 
 -16   8   5      876.41     1005.84     34.66 o 
 -15   8   5       89.52      180.52     32.42 o 
 -14   8   5        1.27       14.20     32.64 o 
 -13   8   5       18.17       56.60     26.17 o 
 -12   8   5      332.81      359.45     29.42 o 
 -11   8   5      362.01      331.17     26.57 o 
 -10   8   5     4495.81     4894.21     59.56 o 
  -9   8   5     2023.79     2252.43     40.93 o 
  -8   8   5    10452.33    11405.43    210.47 o 
  -7   8   5      688.72      795.26     29.77 o 
  -6   8   5      118.01      148.17     28.12 o 
  -5   8   5      168.11      243.86     26.79 o 
  -4   8   5       27.24       49.81     28.84 o 
  -3   8   5        9.95       35.74     28.48 o 
  -2   8   5       21.30       43.41     28.00 o 
  -1   8   5     4906.92     4932.87     39.16 o 
   0   8   5      236.80      246.31     32.55 o 
   1   8   5     1256.70     1420.29     31.06 o 
   2   8   5     3005.44     3336.52     37.30 o 
   3   8   5      792.70      851.62     33.12 o 
   4   8   5     1574.98     1606.68     42.48 o 
   5   8   5      272.82      361.68     29.22 o 
   6   8   5     1333.66     1421.44     30.80 o 
   7   8   5      311.81      356.77     28.47 o 
   8   8   5        1.81       13.57     30.69 o 
   9   8   5       55.13      108.45     26.98 o 
  10   8   5     1011.29     1121.69     35.89 o 
  11   8   5       31.90       53.92     37.14 o 
  12   8   5        2.81      -20.38     31.76 o 
  13   8   5       24.84       74.52     29.40 o 
  14   8   5        3.97       -0.72     32.21 o 
  15   8   5     1044.60     1140.75     35.52 o 
  16   8   5      414.73      321.85     40.85 o 
  17   8   5      305.70      332.58     38.07 o 
  18   8   5     3175.96     3248.42     56.65 o 
  19   8   5     1046.85     1069.39     38.25 o 
  20   8   5     2400.07     2515.63    184.38 o 
  21   8   5      219.55      248.22     33.41 o 
  22   8   5      153.64      135.05     39.20 o 
  23   8   5      166.50      112.25     37.30 o 
  24   8   5      173.47      100.23     46.34 o 
 -24   9   5        2.55       33.23     42.45 o 
 -23   9   5       13.13       -1.88     44.35 o 
 -22   9   5       30.94       43.38     38.29 o 
 -21   9   5      134.38      135.20     39.84 o 
 -20   9   5      411.37      487.99     42.93 o 
 -19   9   5     1147.14     1036.48     68.18 o 
 -18   9   5       91.93      111.24     39.30 o 
 -17   9   5        0.50        9.31     36.88 o 
 -16   9   5        4.25       36.14     31.39 o 
 -15   9   5     4754.65     4136.77    119.27 o 
 -14   9   5        6.17       26.20     30.06 o 
 -13   9   5     1326.78     1436.56     37.62 o 
 -12   9   5       31.40       94.58     29.73 o 
 -11   9   5       93.52      164.04     36.19 o 
 -10   9   5       37.45       79.64     28.96 o 
  -9   9   5     2560.47     2878.74     88.12 o 
  -8   9   5       60.08       69.92     32.84 o 
  -7   9   5     1127.45     1259.16     35.68 o 
  -6   9   5      591.11      679.29     31.29 o 
  -5   9   5      162.22      218.78     30.88 o 
  -4   9   5       93.29       79.77     30.13 o 
  -3   9   5      140.33      162.83     28.95 o 
  -2   9   5      482.27      465.08     28.74 o 
  -1   9   5      355.43      369.35     28.21 o 
   0   9   5     1149.55     1206.40     34.61 o 
   1   9   5      165.86      216.80     33.93 o 
   2   9   5        0.05       92.41     29.81 o 
   3   9   5     2158.91     2187.55     43.53 o 
   4   9   5      151.63      176.89     26.63 o 
   5   9   5       30.22       15.15     26.02 o 
   6   9   5     1740.29     1897.26     47.28 o 
   7   9   5     1201.92     1381.54     43.19 o 
   8   9   5      379.25      515.35     36.02 o 
   9   9   5     5383.07     5518.44    202.10 o 
  10   9   5     1207.92     1176.45     34.90 o 
  11   9   5      302.21      358.03     36.97 o 
  12   9   5      286.12      271.38     38.65 o 
  13   9   5      398.78      382.33     35.50 o 
  14   9   5      626.56      669.10     39.77 o 
  15   9   5      409.11      433.87     37.04 o 
  16   9   5      152.83      193.57     32.60 o 
  17   9   5      481.88      367.44     34.78 o 
  18   9   5        0.06        6.82     33.29 o 
  19   9   5        1.93       21.52     36.80 o 
  20   9   5        7.07       21.22     38.05 o 
  21   9   5      343.94      216.58     41.97 o 
 -20  10   5      334.04      257.40     60.52 o 
 -19  10   5       16.01       32.78     39.05 o 
 -18  10   5      384.96      376.31     41.90 o 
 -17  10   5      739.75      738.66     40.09 o 
 -16  10   5       17.72       19.52     36.87 o 
 -15  10   5       29.03       70.09     34.60 o 
 -14  10   5        1.39        7.35     36.93 o 
 -13  10   5       50.76       60.26     31.38 o 
 -12  10   5      184.05      191.52     35.40 o 
 -11  10   5      810.40      863.42     40.69 o 
 -10  10   5      375.13      401.96     32.48 o 
  -9  10   5     3768.36     3797.36    129.11 o 
  -8  10   5      739.49      726.29     38.22 o 
  -7  10   5       23.17       65.81     31.11 o 
  -6  10   5     4451.05     4779.39    173.34 o 
  -5  10   5     1427.07     1577.13     67.76 o 
  -4  10   5      239.71      241.87     37.59 o 
  -3  10   5      112.65      106.74     34.61 o 
  -2  10   5      248.88      330.39     38.44 o 
  -1  10   5      125.78      147.31     39.38 o 
   0  10   5     2099.16     2161.70     40.46 o 
   1  10   5      125.50      183.73     32.22 o 
   2  10   5     1397.86     1494.56     47.34 o 
   3  10   5     4841.62     5122.78    123.46 o 
   4  10   5      473.36      524.38     35.23 o 
   5  10   5      295.76      331.82     32.22 o 
   6  10   5        9.50       28.10     31.17 o 
   7  10   5     1007.15     1155.24     49.78 o 
   8  10   5       31.44       57.21     40.78 o 
   9  10   5      125.17      140.04     37.10 o 
  10  10   5        1.44       19.11     39.79 o 
  11  10   5     1466.51     1473.77     64.82 o 
  12  10   5      912.54      812.06     43.66 o 
  13  10   5        0.19       11.74     31.88 o 
  14  10   5      338.81      334.54     34.73 o 
  15  10   5       64.50       59.27     35.55 o 
  16  10   5      445.41      310.79     41.37 o 
  17  10   5      207.09      135.69     40.08 o 
  18  10   5      971.52      818.34     44.38 o 
 -15  11   5       43.28       36.28     38.47 o 
 -14  11   5       27.04       46.75     38.08 o 
 -13  11   5      583.48      519.66     43.19 o 
 -12  11   5      952.86      810.50     44.92 o 
 -11  11   5      223.12      265.29     40.21 o 
 -10  11   5      823.96      769.00     40.12 o 
  -9  11   5        6.89       22.72     38.83 o 
  -8  11   5        1.59       12.16     38.12 o 
  -7  11   5        0.07       65.00     39.84 o 
  -6  11   5      282.87      239.61     40.92 o 
  -5  11   5        2.12      -26.79     40.32 o 
  -4  11   5        0.03       23.73     36.83 o 
  -3  11   5      134.10      145.20     36.40 o 
  -2  11   5       10.85       23.95     37.70 o 
  -1  11   5      522.31      539.59     39.61 o 
   0  11   5      553.77      485.33     40.23 o 
   1  11   5        0.00       11.99     35.94 o 
   2  11   5       11.08       39.28     40.15 o 
   3  11   5      201.70      181.95     38.64 o 
   4  11   5     1345.46     1360.84     54.71 o 
   5  11   5      385.86      368.63     39.67 o 
   6  11   5     1679.16     1611.77     73.42 o 
   7  11   5     2196.74     2057.74     87.21 o 
   8  11   5       20.68       25.42     39.49 o 
   9  11   5      215.42      234.62     38.16 o 
  10  11   5      168.18      151.72     38.63 o 
  11  11   5      347.90      283.98     48.08 o 
  12  11   5        6.44       41.59     50.07 o 
  13  11   5      199.27      177.66     90.13 o 
  -4  12   5       56.60       59.71     49.98 o 
  -3  12   5        1.11       20.07     44.34 o 
  -2  12   5        0.12       26.28     43.00 o 
  -1  12   5        0.73       47.35     45.58 o 
   0  12   5      909.79      721.52     61.52 o 
   1  12   5      207.10      160.40     46.03 o 
   2  12   5        8.54       16.95    130.26 o 
 -36   0   6       21.12       33.35     58.20 o 
 -34   0   6     7252.00     8646.51    799.76 o 
 -32   0   6     4843.51     5927.03    211.14 o 
 -30   0   6      138.27      113.37     56.34 o 
 -28   0   6      261.16      424.75     47.22 o 
 -26   0   6     5638.10     5792.53    110.06 o 
 -24   0   6     5276.16     5265.28    175.39 o 
 -22   0   6     2945.36     3516.37     63.90 o 
 -20   0   6      198.05      152.64     34.67 o 
 -18   0   6    11425.08    13069.72    420.78 o 
 -16   0   6       53.48       45.36     28.29 o 
 -14   0   6        0.12       39.53     27.07 o 
 -12   0   6     6447.60     4699.83     74.82 o 
 -10   0   6   193135.64   165952.02   3373.19 o 
  -8   0   6        0.25       35.30     32.37 o 
  -6   0   6       10.11       20.41     30.06 o 
  -4   0   6     1012.04      648.77     48.71 o 
  -2   0   6    43134.29    33801.48    775.53 o 
   0   0   6     1748.05     1338.17     89.79 o 
   2   0   6        0.03       21.63     26.30 o 
   4   0   6     2191.40     1722.34     48.03 o 
   6   0   6     2623.50     2421.47     55.75 o 
   8   0   6      344.93      239.35     35.90 o 
  10   0   6        4.23        9.20     29.08 o 
  12   0   6     6192.75     5838.05     68.62 o 
  14   0   6     1019.85     1354.31     39.97 o 
  16   0   6       42.73      136.33     35.51 o 
  18   0   6       66.45       49.97     27.42 o 
  20   0   6      747.54      580.55     31.72 o 
  22   0   6     5811.49     6297.93    183.38 o 
  24   0   6     1701.97     2184.39     97.29 o 
  26   0   6       22.64        9.16     39.90 o 
  28   0   6        3.31       20.24     39.05 o 
  30   0   6      219.82      158.32     45.80 o 
  32   0   6      589.26      463.27     48.07 o 
 -36   1   6       16.93       -4.01     45.09 o 
 -35   1   6      643.72      694.99     42.16 o 
 -34   1   6      145.35      143.14     32.58 o 
 -33   1   6       23.32       46.76     35.02 o 
 -32   1   6      116.35       92.17     40.96 o 
 -31   1   6      989.49     1057.29     45.38 o 
 -30   1   6     8290.67     8819.70    291.98 o 
 -29   1   6       38.06       99.69     32.23 o 
 -28   1   6      528.25      633.53     32.99 o 
 -27   1   6      179.24      220.54     27.24 o 
 -26   1   6      199.87      170.66     28.23 o 
 -25   1   6      545.28      714.80     32.52 o 
 -24   1   6       15.76       35.52     27.65 o 
 -23   1   6     1322.99     1267.15     39.28 o 
 -22   1   6    22606.55    24445.29    258.72 o 
 -21   1   6       58.57       52.23     25.78 o 
 -20   1   6     3821.43     3674.14     36.77 o 
 -19   1   6     6114.98     5920.82    113.34 o 
 -18   1   6      791.28      806.43     27.26 o 
 -17   1   6       85.77       72.42     20.61 o 
 -16   1   6    24199.55    23481.19    239.20 o 
 -15   1   6     4270.08     3963.60     92.44 o 
 -14   1   6    19957.48    20589.04    205.94 o 
 -13   1   6       77.24      106.22     21.19 o 
 -12   1   6     5828.32     5410.99     61.82 o 
 -11   1   6        0.44      102.88     19.28 o 
 -10   1   6      521.60      369.25     21.51 o 
  -9   1   6     7463.77     6799.19     46.60 o 
  -8   1   6     8433.95     6879.30     66.64 o 
  -7   1   6      772.02      459.47     21.71 o 
  -6   1   6    33326.24    32768.35    365.04 o 
  -5   1   6      842.47      935.21     32.32 o 
  -4   1   6      806.60      846.29     30.91 o 
  -3   1   6      623.82      351.60     26.86 o 
  -2   1   6       70.61       86.87     25.25 o 
  -1   1   6      432.78      370.02     26.57 o 
   0   1   6     1481.50     1250.34     36.16 o 
   1   1   6     1901.51     1483.19     46.56 o 
   2   1   6   208110.98   177988.53   3875.90 o 
   3   1   6     7338.07     6190.38    110.39 o 
   4   1   6    45859.93    36917.79   1111.43 o 
   5   1   6    52276.71    44929.93    214.36 o 
   6   1   6      287.27      247.78     24.81 o 
   7   1   6     1238.29     1232.88     36.48 o 
   8   1   6    23514.70    22771.45    417.86 o 
   9   1   6      577.80      661.92     30.29 o 
  10   1   6    32689.37    30680.12    352.76 o 
  11   1   6       75.62       87.63     24.01 o 
  12   1   6      620.02      442.46     24.39 o 
  13   1   6    22573.56    22211.18    185.03 o 
  14   1   6     1170.72     1189.24     30.26 o 
  15   1   6       25.97      109.95     27.58 o 
  16   1   6    10029.90     9768.64    111.61 o 
  17   1   6     1884.27     1912.77     39.95 o 
  18   1   6     7155.59     7581.60     97.51 o 
  19   1   6        2.65       -4.02     23.38 o 
  20   1   6     1039.21     1320.16     28.33 o 
  21   1   6     4087.32     4077.36     50.51 o 
  22   1   6        0.18       17.92     25.77 o 
  23   1   6     1919.04     2088.09     40.63 o 
  24   1   6       12.31       10.63     23.40 o 
  25   1   6      759.17      793.09     37.44 o 
  26   1   6       28.93      101.05     26.88 o 
  27   1   6       80.29       45.19     24.17 o 
  28   1   6      220.29      275.33     30.85 o 
  29   1   6      352.03      368.26     34.76 o 
  30   1   6        0.02        9.85     29.43 o 
  31   1   6       92.51       59.85     31.47 o 
  32   1   6      118.49       41.39     32.15 o 
  33   1   6      224.73      194.23     43.04 o 
 -35   2   6       15.65       56.47     42.94 o 
 -34   2   6       15.37       26.29     34.46 o 
 -33   2   6        2.25      -21.14     36.67 o 
 -32   2   6       23.16       38.61     35.94 o 
 -31   2   6     1722.91     1642.33     58.59 o 
 -30   2   6      259.90      281.56     33.41 o 
 -29   2   6      299.25      344.11     30.51 o 
 -28   2   6     1270.34     1183.00     35.74 o 
 -27   2   6      348.41      327.25     35.68 o 
 -26   2   6     4464.48     4745.66     89.43 o 
 -25   2   6     1049.05     1243.30     35.14 o 
 -24   2   6     4282.66     4803.94    127.70 o 
 -23   2   6     1809.56     1753.15     41.59 o 
 -22   2   6      115.09      127.00     28.36 o 
 -21   2   6     3058.50     3028.37     61.51 o 
 -20   2   6      190.41      169.89     22.77 o 
 -19   2   6      254.80      285.94     22.77 o 
 -18   2   6     4367.54     4727.01     72.45 o 
 -17   2   6      789.27      737.37     23.80 o 
 -16   2   6    17462.90    16680.49    185.57 o 
 -15   2   6      460.63      486.46     25.03 o 
 -14   2   6      316.70      253.82     21.38 o 
 -13   2   6     2053.15     2526.12     41.86 o 
 -12   2   6    15962.69    15005.67    271.95 o 
 -11   2   6     1216.78      926.69     25.13 o 
 -10   2   6    12929.13    12349.18    124.34 o 
  -9   2   6       14.74       20.01     24.63 o 
  -8   2   6     8874.38     7356.72    116.34 o 
  -7   2   6    96433.82    84317.23    805.30 o 
  -6   2   6    10000.09     9269.03     80.46 o 
  -5   2   6     6221.18     5510.78     81.31 o 
  -4   2   6    25184.27    21557.10    149.40 o 
  -3   2   6     1618.73     1263.72     35.97 o 
  -2   2   6     1426.19     1253.71     31.57 o 
  -1   2   6      178.63      254.98     24.12 o 
   0   2   6     1937.07     2287.39     40.06 o 
   1   2   6      100.71       95.57     21.46 o 
   2   2   6     1791.14     1693.75     34.00 o 
   3   2   6     9166.13     8373.65     90.59 o 
   4   2   6    30587.10    26396.45    267.64 o 
   5   2   6      951.54      994.49     31.92 o 
   6   2   6    13653.92    13274.98     80.65 o 
   7   2   6     1194.82     1025.21     29.54 o 
   8   2   6     3926.03     3667.61     41.40 o 
   9   2   6    25216.78    23834.06    244.01 o 
  10   2   6      232.49      240.63     27.10 o 
  11   2   6     9618.80    10069.00    112.42 o 
  12   2   6      687.40      530.74     35.31 o 
  13   2   6     1980.06     1819.74     45.71 o 
  14   2   6    40975.87    40218.60    420.25 o 
  15   2   6     1694.59     1640.41     34.61 o 
  16   2   6     7871.87     8054.57     88.18 o 
  17   2   6    15123.83    14195.27    157.55 o 
  18   2   6     1942.80     1877.89     34.69 o 
  19   2   6     9142.89     9037.84    152.44 o 
  20   2   6      499.97      553.67     29.47 o 
  21   2   6      102.85       57.41     24.41 o 
  22   2   6     1927.96     2384.22     44.52 o 
  23   2   6        4.05       29.09     24.38 o 
  24   2   6     1055.10     1276.21     46.29 o 
  25   2   6       16.85       25.90     26.70 o 
  26   2   6       17.70       19.15     27.44 o 
  27   2   6       15.14       32.92     25.93 o 
  28   2   6        0.08       -0.44     33.42 o 
  29   2   6       74.37       40.91     30.14 o 
  30   2   6      429.32      420.95     32.48 o 
  31   2   6        6.63       30.53     33.32 o 
  32   2   6      506.65      424.94     36.53 o 
 -35   3   6      444.99      262.45     41.28 o 
 -34   3   6       70.33       28.34     41.09 o 
 -33   3   6        0.05        6.01     35.65 o 
 -32   3   6        5.32        4.17     35.20 o 
 -31   3   6       13.48       23.13     30.09 o 
 -30   3   6       48.26      120.10     29.43 o 
 -29   3   6       27.77       61.66     31.84 o 
 -28   3   6       21.21       31.81     32.54 o 
 -27   3   6     1189.66     1349.51     44.27 o 
 -26   3   6      241.86      308.73     30.05 o 
 -25   3   6      401.93      410.88     30.45 o 
 -24   3   6       19.44      -17.45     25.83 o 
 -23   3   6        6.79       -8.10     25.30 o 
 -22   3   6      416.60      355.41     23.63 o 
 -21   3   6        3.06       24.48     24.43 o 
 -20   3   6     1079.54     1019.11     29.93 o 
 -19   3   6    12901.91    13859.11    152.15 o 
 -18   3   6     2327.48     2230.34     48.94 o 
 -17   3   6     2555.16     3150.82     52.11 o 
 -16   3   6     4299.53     4320.95     46.32 o 
 -15   3   6     3166.88     3079.35     51.42 o 
 -14   3   6      198.30      303.06     25.12 o 
 -13   3   6     1144.93     1021.46     29.43 o 
 -12   3   6     8581.53     8508.80    136.41 o 
 -11   3   6    13336.08    13485.24    339.83 o 
 -10   3   6      124.59       79.37     24.74 o 
  -9   3   6    12966.69    11245.15    110.18 o 
  -8   3   6    27344.51    26662.17    331.44 o 
  -7   3   6     4577.09     4315.84     70.97 o 
  -6   3   6    35532.46    33000.90    469.12 o 
  -5   3   6    13987.22    12052.94    239.08 o 
  -4   3   6     5354.05     4346.85     45.71 o 
  -3   3   6    48859.07    45328.53    502.93 o 
  -2   3   6     5724.04     4585.89     77.57 o 
  -1   3   6    16445.83    15717.88    116.20 o 
   0   3   6     3586.84     3015.79     41.00 o 
   1   3   6     4319.05     3500.97     66.43 o 
   2   3   6    24573.94    24328.23    317.80 o 
   3   3   6     1596.08     2061.54     35.62 o 
   4   3   6    12241.96    11599.32     92.58 o 
   5   3   6     7310.56     6550.66     79.14 o 
   6   3   6     1807.87     1356.68     28.98 o 
   7   3   6       62.72      117.58     23.02 o 
   8   3   6    32490.22    30360.23    271.82 o 
   9   3   6     2454.34     2230.72     30.34 o 
  10   3   6     4762.10     4980.31     82.97 o 
  11   3   6      493.84      546.21     26.47 o 
  12   3   6     4742.82     4781.16     69.79 o 
  13   3   6      177.57      216.85     27.54 o 
  14   3   6        2.02        5.08     26.91 o 
  15   3   6      789.52      743.04     29.44 o 
  16   3   6     2778.34     2599.83     37.11 o 
  17   3   6      362.31      394.60     30.53 o 
  18   3   6     9394.50     9403.45    150.05 o 
  19   3   6      118.67      122.23     25.55 o 
  20   3   6    10888.14    11085.33    134.07 o 
  21   3   6       22.66       69.54     30.17 o 
  22   3   6     1190.19     1238.09     45.55 o 
  23   3   6     3338.50     3246.82     81.67 o 
  24   3   6     1197.54     1303.29     31.08 o 
  25   3   6       57.46       17.86     31.73 o 
  26   3   6       50.74      177.28     28.15 o 
  27   3   6     1911.69     1932.70     71.64 o 
  28   3   6      466.77      447.46     34.97 o 
  29   3   6     1197.30      891.56     36.83 o 
  30   3   6       14.66       -0.09     33.64 o 
  31   3   6     1127.16     1086.89     93.03 o 
  32   3   6        0.14       24.33     54.61 o 
 -34   4   6       47.87       31.81     36.14 o 
 -33   4   6        0.26        2.29     37.45 o 
 -32   4   6       34.25       54.46     33.27 o 
 -31   4   6      194.10      206.32     35.02 o 
 -30   4   6        9.84       54.40     34.34 o 
 -29   4   6      297.80      269.89     32.69 o 
 -28   4   6      679.12      765.09     46.37 o 
 -27   4   6     1042.21     1319.77     38.41 o 
 -26   4   6      191.02      109.53     28.63 o 
 -25   4   6       67.25       98.70     26.94 o 
 -24   4   6      152.27      101.99     25.37 o 
 -23   4   6     1500.84     1590.66     44.46 o 
 -22   4   6      749.10      770.56     27.64 o 
 -21   4   6      313.58      283.00     25.83 o 
 -20   4   6     9548.59    10347.89    144.94 o 
 -19   4   6     3672.98     3738.99     42.01 o 
 -18   4   6     3661.35     3643.55     70.31 o 
 -17   4   6     3198.41     3076.60     67.05 o 
 -16   4   6     3872.30     4173.25     75.27 o 
 -15   4   6    16166.67    15408.20    217.95 o 
 -14   4   6      547.10      585.38     23.95 o 
 -13   4   6        7.44       54.19     21.44 o 
 -12   4   6    41182.41    40783.93    359.65 o 
 -11   4   6    14431.65    13478.65    101.10 o 
 -10   4   6     4529.75     4651.26     75.01 o 
  -9   4   6      530.01      683.90     25.38 o 
  -8   4   6      126.54      310.01     24.03 o 
  -7   4   6     1110.94     1335.85     64.90 o 
  -6   4   6      973.08      863.37     25.41 o 
  -5   4   6     5731.18     5479.37     60.39 o 
  -4   4   6    11779.34    11872.63    110.30 o 
  -3   4   6     6679.72     6330.98     96.70 o 
  -2   4   6    14462.96    13845.22    144.18 o 
  -1   4   6      542.78      818.24     26.01 o 
   0   4   6    18303.42    17813.94    174.38 o 
   1   4   6    28461.84    27432.25    232.89 o 
   2   4   6     6542.67     5783.64     94.10 o 
   3   4   6     1248.73     1274.49     30.20 o 
   4   4   6    12725.12    11778.01    132.98 o 
   5   4   6      662.86      660.99     26.88 o 
   6   4   6      461.25      273.10     27.75 o 
   7   4   6     3671.22     3173.99     53.02 o 
   8   4   6    16187.77    16065.61    130.63 o 
   9   4   6     2663.65     2993.35     57.98 o 
  10   4   6       34.67      156.45     26.71 o 
  11   4   6      111.99      319.82     47.66 o 
  12   4   6      253.87      212.32     27.56 o 
  13   4   6    15103.89    14941.19    172.30 o 
  14   4   6       53.12       71.75     31.19 o 
  15   4   6     1429.34     1424.15     37.29 o 
  16   4   6     6239.73     6190.84     73.09 o 
  17   4   6      112.24      102.36     31.62 o 
  18   4   6      194.79      191.42     29.62 o 
  19   4   6     7207.99     8215.95    144.40 o 
  20   4   6      303.45      394.43     32.12 o 
  21   4   6      350.15      308.21     31.99 o 
  22   4   6      651.82      477.32     32.08 o 
  23   4   6      474.09      485.31     35.80 o 
  24   4   6      527.80      558.34     41.63 o 
  25   4   6      166.85      221.37     32.80 o 
  26   4   6       79.44      136.97     33.62 o 
  27   4   6     2739.94     2592.59     95.97 o 
  28   4   6        7.68        7.16     33.14 o 
  29   4   6      436.05      402.46     37.01 o 
  30   4   6     2066.20     1882.30    122.89 o 
  31   4   6        0.39        7.29     38.28 o 
 -33   5   6       39.96       19.53     40.82 o 
 -32   5   6      314.46      169.89     39.02 o 
 -31   5   6       49.74       63.64     35.95 o 
 -30   5   6       29.60       42.39     36.01 o 
 -29   5   6      460.89      422.10     35.24 o 
 -28   5   6      722.31      563.70     33.25 o 
 -27   5   6       50.83        5.20     32.38 o 
 -26   5   6      141.90      117.42     29.98 o 
 -25   5   6       88.11       28.31     30.22 o 
 -24   5   6     1664.78     1775.99     60.01 o 
 -23   5   6     1098.49     1197.49     29.04 o 
 -22   5   6      318.41      376.33     26.43 o 
 -21   5   6       16.37       30.80     28.27 o 
 -20   5   6      122.43      245.47     26.48 o 
 -19   5   6       73.14      165.41     24.08 o 
 -18   5   6      123.18      148.68     23.01 o 
 -17   5   6       24.71       63.50     24.04 o 
 -16   5   6     1677.82     1559.26     27.96 o 
 -15   5   6      611.57      672.57     28.44 o 
 -14   5   6      219.88      312.94     26.43 o 
 -13   5   6     5648.33     5346.30     54.77 o 
 -12   5   6     1494.55     1456.50     30.06 o 
 -11   5   6     1006.78      895.62     28.47 o 
 -10   5   6     2793.02     2844.75     33.17 o 
  -9   5   6     7831.47     7748.42     92.34 o 
  -8   5   6     7378.89     6676.70     64.14 o 
  -7   5   6    29402.53    27974.65    558.78 o 
  -6   5   6     9211.52     8923.61    142.78 o 
  -5   5   6     1137.83     1213.21     35.86 o 
  -4   5   6     6597.62     6414.65     68.86 o 
  -3   5   6    28469.11    27199.48    291.50 o 
  -2   5   6    10220.08     9190.80     99.12 o 
  -1   5   6    66897.05    64115.34    716.05 o 
   0   5   6    27619.22    26240.91    333.53 o 
   1   5   6     2676.25     2647.98     71.62 o 
   2   5   6     4273.34     4157.19     67.90 o 
   3   5   6     1639.36     1235.82     28.05 o 
   4   5   6     5389.66     4602.67     60.24 o 
   5   5   6      664.00      704.31     26.26 o 
   6   5   6       70.64       85.11     23.53 o 
   7   5   6     2981.52     3436.96     38.19 o 
   8   5   6      727.89      734.80     27.04 o 
   9   5   6     2501.21     2782.03     53.18 o 
  10   5   6       39.47       18.72     26.40 o 
  11   5   6     1252.77     1184.12     32.53 o 
  12   5   6     2818.18     3044.04     49.29 o 
  13   5   6      130.22      125.45     30.34 o 
  14   5   6      651.13      570.75     33.48 o 
  15   5   6     1114.13     1172.56     47.42 o 
  16   5   6      204.32      180.90     29.46 o 
  17   5   6     3780.82     4093.33     72.75 o 
  18   5   6     2547.16     2341.82     46.29 o 
  19   5   6     3259.02     3538.31    138.61 o 
  20   5   6     2230.30     2552.13     62.42 o 
  21   5   6     3645.74     3847.75    118.32 o 
  22   5   6      759.55      879.23     48.30 o 
  23   5   6        0.02       10.40     31.90 o 
  24   5   6      134.18      175.61     33.57 o 
  25   5   6      813.07      832.35     39.60 o 
  26   5   6     4249.69     4828.17    313.49 o 
  27   5   6     1332.83     1191.82     88.15 o 
  28   5   6       46.86       25.98     32.77 o 
  29   5   6        7.02       42.57     36.00 o 
  30   5   6      126.79      135.45     56.09 o 
 -31   6   6       63.57       83.56     33.78 o 
 -30   6   6       79.26       96.17     34.16 o 
 -29   6   6     1222.83     1357.02     62.84 o 
 -28   6   6     1208.69     1247.37     66.74 o 
 -27   6   6       56.42       93.63     32.60 o 
 -26   6   6      244.72      293.06     34.18 o 
 -25   6   6     1120.07     1059.95     35.29 o 
 -24   6   6       15.03       86.50     28.18 o 
 -23   6   6     1168.59     1318.41     32.73 o 
 -22   6   6      322.77      280.61     30.66 o 
 -21   6   6     5176.13     4994.26    102.36 o 
 -20   6   6       21.20       58.11     30.88 o 
 -19   6   6     1106.40     1138.41     32.88 o 
 -18   6   6       91.35       91.14     27.05 o 
 -17   6   6     8520.00     8561.30    130.35 o 
 -16   6   6       52.86      107.96     27.58 o 
 -15   6   6       61.87       84.10     24.11 o 
 -14   6   6    12564.88    12931.57    150.04 o 
 -13   6   6      172.90      253.28     25.11 o 
 -12   6   6      314.50      436.40     29.54 o 
 -11   6   6     4801.31     5122.18    116.31 o 
 -10   6   6     6728.85     6767.85    126.59 o 
  -9   6   6      132.96      166.54     27.54 o 
  -8   6   6     9939.83    10195.34    210.92 o 
  -7   6   6     7064.27     6998.48     68.96 o 
  -6   6   6     1376.62     1328.76     33.07 o 
  -5   6   6      697.61      646.83     25.95 o 
  -4   6   6      347.28      464.63     23.98 o 
  -3   6   6    14936.08    14678.42    219.51 o 
  -2   6   6    35655.07    35282.89    326.86 o 
  -1   6   6    28328.39    27129.00    186.19 o 
   0   6   6      966.95     1064.51     32.51 o 
   1   6   6    12373.76    11972.82    133.14 o 
   2   6   6    12025.11    12493.06    152.41 o 
   3   6   6     5830.63     5493.22     74.89 o 
   4   6   6     1707.32     1844.57     46.42 o 
   5   6   6        4.67       48.74     24.31 o 
   6   6   6      747.69      743.75     29.28 o 
   7   6   6     6725.52     6917.18    130.66 o 
   8   6   6     6512.30     6024.11    103.03 o 
   9   6   6     8084.49     8475.34     73.35 o 
  10   6   6     5146.57     4965.30     84.41 o 
  11   6   6     8377.91     8365.94    105.37 o 
  12   6   6      159.34      135.73     28.27 o 
  13   6   6    11504.89    11416.41    221.82 o 
  14   6   6      131.45      155.98     29.82 o 
  15   6   6     1681.16     1985.17     37.21 o 
  16   6   6        1.24       46.04     35.83 o 
  17   6   6       16.38       21.29     38.54 o 
  18   6   6     1856.27     2270.80     47.37 o 
  19   6   6      142.79      145.70     33.73 o 
  20   6   6     1522.73     1515.65     59.57 o 
  21   6   6      781.65      839.65     46.90 o 
  22   6   6     2439.41     2873.80    112.47 o 
  23   6   6       16.28       21.62     32.66 o 
  24   6   6       51.86       83.08     32.45 o 
  25   6   6      139.66      153.10     36.66 o 
  26   6   6      291.20      227.41     43.20 o 
  27   6   6      637.46      595.55     46.84 o 
  28   6   6      352.64      370.88     54.46 o 
 -29   7   6       27.43       49.57     39.76 o 
 -28   7   6        9.52       42.27     38.60 o 
 -27   7   6     2673.62     2603.14    130.37 o 
 -26   7   6      440.03      381.59     36.10 o 
 -25   7   6      889.92      817.26     34.56 o 
 -24   7   6      366.88      415.51     37.05 o 
 -23   7   6     1046.83     1077.85     46.67 o 
 -22   7   6     1926.87     2037.00     93.88 o 
 -21   7   6     4049.74     3831.30    117.95 o 
 -20   7   6        0.03       33.88     27.70 o 
 -19   7   6      518.12      568.04     28.42 o 
 -18   7   6    11502.75    11525.70    258.23 o 
 -17   7   6        0.17       36.54     26.41 o 
 -16   7   6     1609.40     1758.51     35.33 o 
 -15   7   6        8.75       35.31     25.89 o 
 -14   7   6      221.34      199.64     31.46 o 
 -13   7   6     2823.07     2661.96     61.20 o 
 -12   7   6     1664.46     1601.21     30.58 o 
 -11   7   6      640.42      777.91     29.94 o 
 -10   7   6      832.97      857.02     32.65 o 
  -9   7   6     1048.04     1033.83     31.32 o 
  -8   7   6     3114.94     3249.91     64.81 o 
  -7   7   6     4499.35     4724.72     78.28 o 
  -6   7   6     2321.08     2419.51     42.81 o 
  -5   7   6      636.26      658.42     28.88 o 
  -4   7   6     4001.32     3918.28     65.76 o 
  -3   7   6     2402.25     2601.87     35.39 o 
  -2   7   6      947.85     1221.25     28.88 o 
  -1   7   6    12012.69    12317.89    176.58 o 
   0   7   6     3418.15     3113.87     36.31 o 
   1   7   6     2577.97     2532.83     64.43 o 
   2   7   6    16168.03    17044.72     89.51 o 
   3   7   6     1325.90     1230.42     31.01 o 
   4   7   6      504.05      441.24     27.54 o 
   5   7   6       99.33      142.56     26.78 o 
   6   7   6     3500.51     3139.53     63.82 o 
   7   7   6      413.65      510.96     28.75 o 
   8   7   6        4.13       32.17     30.26 o 
   9   7   6     3756.90     4153.22     58.72 o 
  10   7   6     1503.20     1712.69     50.31 o 
  11   7   6     3051.53     3363.84     68.27 o 
  12   7   6     3003.21     3457.88     56.65 o 
  13   7   6      148.53      173.76     34.26 o 
  14   7   6     1593.54     1927.44     41.42 o 
  15   7   6      434.59      417.75     32.61 o 
  16   7   6        2.95       21.31     31.89 o 
  17   7   6     1571.04     1518.62     40.24 o 
  18   7   6     1924.26     1897.84     77.55 o 
  19   7   6        0.05       22.57     30.62 o 
  20   7   6     3114.74     3281.50    209.89 o 
  21   7   6     1530.47     1545.96     57.01 o 
  22   7   6       92.84      116.85     39.31 o 
  23   7   6      158.38      167.37     36.87 o 
  24   7   6      256.15      278.88     42.67 o 
  25   7   6     1209.01      984.37     67.16 o 
  26   7   6      459.35      378.95     54.74 o 
 -27   8   6       18.52       22.01     39.97 o 
 -26   8   6      282.74      283.56     34.78 o 
 -25   8   6      642.36      660.59     58.84 o 
 -24   8   6        0.43       32.47     34.75 o 
 -23   8   6      926.13      829.66     69.74 o 
 -22   8   6       36.28       60.96     37.96 o 
 -21   8   6      311.59      319.45     37.89 o 
 -20   8   6     2527.52     2363.97     99.22 o 
 -19   8   6       62.15       67.70     33.93 o 
 -18   8   6     2357.57     2491.70    102.11 o 
 -17   8   6      759.36      775.90     39.66 o 
 -16   8   6     2707.61     2664.42     68.99 o 
 -15   8   6       73.20      104.02     27.49 o 
 -14   8   6      162.77      150.21     29.02 o 
 -13   8   6      673.69      621.82     28.65 o 
 -12   8   6     1931.04     2127.94     50.47 o 
 -11   8   6      372.83      323.56     31.46 o 
 -10   8   6     6227.63     6725.05    163.49 o 
  -9   8   6     6893.04     7541.91    182.37 o 
  -8   8   6     5098.32     5389.32    116.88 o 
  -7   8   6     1022.19     1092.21     33.08 o 
  -6   8   6     5360.01     5522.31     85.76 o 
  -5   8   6      572.38      601.23     31.04 o 
  -4   8   6     1309.10     1456.09     35.26 o 
  -3   8   6      976.10     1105.22     31.02 o 
  -2   8   6     2014.55     2184.05     38.13 o 
  -1   8   6      309.03      379.95     27.15 o 
   0   8   6     4581.97     5105.49     96.07 o 
   1   8   6       49.74      122.34     28.43 o 
   2   8   6      532.26      452.53     29.52 o 
   3   8   6      271.30      297.00     29.24 o 
   4   8   6     1648.51     1586.43     31.21 o 
   5   8   6        2.87       18.42     23.92 o 
   6   8   6       29.57       47.97     25.71 o 
   7   8   6      106.11      132.51     29.98 o 
   8   8   6     5267.37     5323.02    100.75 o 
   9   8   6     2225.40     2257.19     49.81 o 
  10   8   6      445.45      488.95     34.83 o 
  11   8   6       47.34       74.75     30.82 o 
  12   8   6       24.57       77.37     33.67 o 
  13   8   6      733.79      711.32     45.91 o 
  14   8   6      125.26      110.20     32.83 o 
  15   8   6      334.02      266.05     32.44 o 
  16   8   6       64.24       51.48     35.11 o 
  17   8   6      597.97      622.64     38.64 o 
  18   8   6     2656.62     2531.90    143.60 o 
  19   8   6     3936.36     3773.77    148.52 o 
  20   8   6      483.80      501.98     35.73 o 
  21   8   6      844.41      744.32     60.80 o 
  22   8   6     1895.20     1556.18    102.02 o 
  23   8   6      331.95      221.58     46.11 o 
  24   8   6      210.33      178.78     46.23 o 
 -24   9   6       71.40       82.92     46.86 o 
 -23   9   6      105.42       58.46     37.61 o 
 -22   9   6      236.45      189.98     40.86 o 
 -21   9   6      624.20      715.86     43.75 o 
 -20   9   6      546.11      544.36     36.75 o 
 -19   9   6     3244.47     3335.51    127.41 o 
 -18   9   6     2049.39     2205.94    117.05 o 
 -17   9   6     7648.87     7765.81    449.11 o 
 -16   9   6       93.91       92.69     34.20 o 
 -15   9   6      159.89      144.73     31.27 o 
 -14   9   6     1877.69     1951.44     85.03 o 
 -13   9   6      636.38      731.67     36.09 o 
 -12   9   6        2.95       13.54     34.62 o 
 -11   9   6      675.81      743.83     41.01 o 
 -10   9   6      271.49      244.24     34.69 o 
  -9   9   6     1160.31     1308.87     45.05 o 
  -8   9   6       26.41       51.32     30.55 o 
  -7   9   6       31.90       12.91     31.42 o 
  -6   9   6        0.53       14.65     32.13 o 
  -5   9   6        0.30       -2.53     28.68 o 
  -4   9   6      120.14      152.21     29.70 o 
  -3   9   6      224.38      261.39     36.24 o 
  -2   9   6     1497.74     1564.03     35.19 o 
  -1   9   6     1668.02     1742.16     42.87 o 
   0   9   6      252.06      265.76     28.42 o 
   1   9   6     2128.01     2236.88     50.52 o 
   2   9   6      478.44      441.69     28.84 o 
   3   9   6      250.23      280.18     26.46 o 
   4   9   6      695.62      685.66     31.41 o 
   5   9   6       46.41       68.66     34.34 o 
   6   9   6      730.58      779.43     35.98 o 
   7   9   6     3143.33     3644.03    113.67 o 
   8   9   6     2850.96     2933.83    112.28 o 
   9   9   6     2190.34     2392.77     90.34 o 
  10   9   6      478.21      499.50     38.33 o 
  11   9   6      993.09     1034.34     39.14 o 
  12   9   6      606.97      635.95     36.10 o 
  13   9   6     2322.72     2557.10    113.03 o 
  14   9   6      334.42      365.31     41.37 o 
  15   9   6      556.02      683.43     63.40 o 
  16   9   6        7.51       41.68     34.11 o 
  17   9   6        7.03       35.19     36.44 o 
  18   9   6      209.93      188.39     35.10 o 
  19   9   6        9.96       54.69     38.95 o 
  20   9   6      163.60      117.04     42.73 o 
  21   9   6     1804.85     1543.66    143.32 o 
 -20  10   6       37.25       43.63     41.88 o 
 -19  10   6      741.34      630.46     68.15 o 
 -18  10   6      657.27      583.73     37.62 o 
 -17  10   6       62.81       36.12     36.90 o 
 -16  10   6      333.96      231.20     37.66 o 
 -15  10   6       88.94       59.86     41.17 o 
 -14  10   6       90.26       95.04     35.73 o 
 -13  10   6      102.57      149.97     37.62 o 
 -12  10   6        3.48       31.50     34.74 o 
 -11  10   6     1756.85     1819.93     79.28 o 
 -10  10   6     1103.35     1135.37     38.78 o 
  -9  10   6      863.32      854.15     37.32 o 
  -8  10   6     6068.84     5938.74    183.63 o 
  -7  10   6      902.76     1105.52     48.81 o 
  -6  10   6        3.24       21.33     37.22 o 
  -5  10   6     5095.43     5113.38    129.43 o 
  -4  10   6      755.09      894.16     37.26 o 
  -3  10   6     1134.05     1240.77     37.54 o 
  -2  10   6     3513.16     3764.38    156.90 o 
  -1  10   6     3081.36     3352.03    136.77 o 
   0  10   6     1107.73     1247.67     41.39 o 
   1  10   6      627.49      815.48     37.40 o 
   2  10   6       65.72      140.51     41.01 o 
   3  10   6      141.28      150.83     32.53 o 
   4  10   6       96.12       77.78     31.63 o 
   5  10   6       57.19      117.64     32.28 o 
   6  10   6      245.23      253.81     34.80 o 
   7  10   6     1307.77     1283.09     37.30 o 
   8  10   6      438.40      426.55     41.56 o 
   9  10   6      875.23      801.56     38.33 o 
  10  10   6      243.97      288.92     34.44 o 
  11  10   6      810.16      678.09     35.88 o 
  12  10   6       10.83       31.17     34.63 o 
  13  10   6        0.11       19.12     36.90 o 
  14  10   6      460.39      504.11     42.87 o 
  15  10   6       31.50       49.53     43.86 o 
  16  10   6      145.39      108.59     42.36 o 
  17  10   6        2.14       22.25     41.09 o 
 -15  11   6       31.64       24.72     41.47 o 
 -14  11   6     2273.50     2092.45    135.83 o 
 -13  11   6        7.64       27.70     39.94 o 
 -12  11   6        0.10       16.91     40.79 o 
 -11  11   6     1181.32     1100.68     84.40 o 
 -10  11   6      203.72      141.56     42.13 o 
  -9  11   6        6.75        1.43     38.31 o 
  -8  11   6      142.12       72.94     40.14 o 
  -7  11   6      276.65      232.41     37.42 o 
  -6  11   6      534.02      586.92     38.47 o 
  -5  11   6       71.34       91.08     36.72 o 
  -4  11   6       94.17       70.05     39.39 o 
  -3  11   6       34.34       24.19     40.15 o 
  -2  11   6      120.37      183.31     40.83 o 
  -1  11   6      307.49      347.08     37.42 o 
   0  11   6      402.51      425.42     37.73 o 
   1  11   6        3.23       41.57     45.36 o 
   2  11   6     1360.13     1098.02     44.99 o 
   3  11   6        0.60       43.58     34.78 o 
   4  11   6       35.15       80.99     40.20 o 
   5  11   6      122.65      124.01     39.79 o 
   6  11   6        3.52       36.66     37.47 o 
   7  11   6      482.02      373.69     43.61 o 
   8  11   6      308.63      262.14     39.45 o 
   9  11   6       32.53       32.91     41.40 o 
  10  11   6        0.25       45.57     43.06 o 
  11  11   6      435.02      430.91     46.95 o 
  12  11   6      259.23      270.50     42.60 o 
  -4  12   6       58.87       69.37     96.88 o 
  -3  12   6       74.98       65.06     48.90 o 
  -2  12   6     1057.02      924.51     74.61 o 
  -1  12   6       94.17       69.98     48.66 o 
   0  12   6      125.95      126.15     71.36 o 
   1  12   6        1.96       29.58    133.20 o 
 -35   0   7     1253.92     1325.15     77.63 o 
 -33   0   7      217.32      203.28     66.09 o 
 -31   0   7      617.06      862.30     86.63 o 
 -29   0   7     1008.31      987.06     52.83 o 
 -27   0   7      378.99      294.65     45.40 o 
 -25   0   7      466.12      673.03     40.38 o 
 -23   0   7     5868.50     5867.61     94.44 o 
 -21   0   7    17213.59    21890.28    167.98 o 
 -19   0   7      164.44      219.51     33.86 o 
 -17   0   7       28.07       36.18     29.51 o 
 -15   0   7     1249.57      981.86     34.38 o 
 -13   0   7      233.95      380.72     48.26 o 
 -11   0   7     3604.57     3539.63     55.62 o 
  -9   0   7       60.27      145.12     26.46 o 
  -7   0   7     4377.68     3327.78     93.29 o 
  -5   0   7   334962.75   245836.34  13126.50 o 
  -3   0   7      171.95      119.22     44.36 o 
  -1   0   7      107.36      173.61     40.58 o 
   1   0   7      112.20       94.21     34.04 o 
   3   0   7   116078.27    98008.05   1694.64 o 
   5   0   7       26.46       56.09     29.81 o 
   7   0   7      156.02       83.53     38.51 o 
   9   0   7    11628.59    10890.19     95.24 o 
  11   0   7      619.55      366.11     73.49 o 
  13   0   7     1825.36     2128.75     53.07 o 
  15   0   7        1.25       19.67     28.43 o 
  17   0   7     4209.92     3882.79     96.31 o 
  19   0   7     4927.82     6121.71    110.35 o 
  21   0   7     3113.93     3541.26     96.25 o 
  23   0   7      421.50      465.74     35.99 o 
  25   0   7       46.48      166.96     39.18 o 
  27   0   7     7094.39     7655.52    495.43 o 
  29   0   7       82.51       85.09     44.80 o 
  31   0   7       11.20       -5.32     39.74 o 
 -36   1   7        1.86       19.80     41.04 o 
 -35   1   7       53.93        2.34     39.29 o 
 -34   1   7       99.94       44.42     44.06 o 
 -33   1   7     1362.64     1433.56     80.46 o 
 -32   1   7      753.25      740.11     43.68 o 
 -31   1   7       49.85      113.73     36.31 o 
 -30   1   7      169.28      247.69     34.23 o 
 -29   1   7       26.43       37.05     33.37 o 
 -28   1   7      262.75      256.01     27.83 o 
 -27   1   7      819.29     1174.46     30.95 o 
 -26   1   7        0.37        5.26     27.06 o 
 -25   1   7      537.04      525.78     29.54 o 
 -24   1   7      333.21      286.85     28.77 o 
 -23   1   7     5258.38     5209.78     78.95 o 
 -22   1   7     2992.19     2957.56     34.74 o 
 -21   1   7      148.10      229.88     24.89 o 
 -20   1   7      456.87      511.81     27.04 o 
 -19   1   7     2060.78     2044.51     30.65 o 
 -18   1   7      389.04      401.92     24.04 o 
 -17   1   7     2301.45     1740.96     32.93 o 
 -16   1   7     8257.55     7939.67    145.60 o 
 -15   1   7      600.05      581.35     25.30 o 
 -14   1   7    34162.72    32106.66    362.56 o 
 -13   1   7       50.00       18.37     19.08 o 
 -12   1   7    16184.72    14618.09    175.03 o 
 -11   1   7     1990.41     1517.01     25.29 o 
 -10   1   7      466.43      326.23     21.21 o 
  -9   1   7    30122.87    31022.19    262.52 o 
  -8   1   7      122.73       50.94     23.04 o 
  -7   1   7      143.70      173.17     19.54 o 
  -6   1   7     9739.34     9155.37     83.61 o 
  -5   1   7     1342.26     1183.15     34.38 o 
  -4   1   7      148.67      144.64     24.59 o 
  -3   1   7     2489.77     1983.50     43.59 o 
  -2   1   7       55.33       65.12     22.54 o 
  -1   1   7    10342.42     8273.01     75.67 o 
   0   1   7        1.98       31.29     22.92 o 
   1   1   7       63.37       43.08     24.89 o 
   2   1   7    66490.35    56647.33    319.48 o 
   3   1   7     5651.12     4604.47     92.13 o 
   4   1   7   138418.03   125186.27    805.26 o 
   5   1   7       24.77       44.58     27.60 o 
   6   1   7     1377.81     1302.07     30.24 o 
   7   1   7   189570.70   172153.75    982.74 o 
   8   1   7     4355.64     4208.35     62.58 o 
   9   1   7     2557.29     2041.48     35.35 o 
  10   1   7    30659.42    28804.02    491.63 o 
  11   1   7      311.88      316.39     23.08 o 
  12   1   7     1484.21     1417.07     29.55 o 
  13   1   7     2650.48     2266.07     33.57 o 
  14   1   7     1620.02     1405.70     33.44 o 
  15   1   7      251.08      187.33     28.78 o 
  16   1   7      236.82      265.02     25.89 o 
  17   1   7      181.45      219.57     26.53 o 
  18   1   7     1308.32     1809.63     38.00 o 
  19   1   7        7.33      -22.46     23.10 o 
  20   1   7     1019.62     1085.43     28.14 o 
  21   1   7      111.03       45.36     22.24 o 
  22   1   7       49.92      127.79     24.64 o 
  23   1   7     1503.41     1278.17     31.65 o 
  24   1   7     1672.53     1593.74     27.64 o 
  25   1   7      200.03      288.80     31.35 o 
  26   1   7     1614.99     1542.53     39.44 o 
  27   1   7       35.96       72.50     27.69 o 
  28   1   7      192.75      176.65     29.76 o 
  29   1   7      276.87      155.48     29.95 o 
  30   1   7        0.17       38.38     30.16 o 
  31   1   7       37.88      -11.89     33.02 o 
  32   1   7      486.81      407.86     33.69 o 
 -36   2   7       88.98       22.84    135.28 o 
 -35   2   7      653.16      502.86     46.93 o 
 -34   2   7     1087.50     1024.27     76.89 o 
 -33   2   7        3.06       30.70     35.41 o 
 -32   2   7        0.19       45.00     34.71 o 
 -31   2   7        1.91       16.45     33.63 o 
 -30   2   7        0.43        7.88     32.01 o 
 -29   2   7     1275.09     1316.18     51.93 o 
 -28   2   7      214.91      220.97     31.69 o 
 -27   2   7     6954.29     7366.07    166.19 o 
 -26   2   7     3170.55     3544.77     77.11 o 
 -25   2   7        1.38       -8.58     32.20 o 
 -24   2   7        0.00       17.70     27.65 o 
 -23   2   7     2283.93     2208.30     51.51 o 
 -22   2   7       22.51       63.38     27.19 o 
 -21   2   7    21843.54    22763.28    302.31 o 
 -20   2   7      854.67      872.75     29.55 o 
 -19   2   7      997.23     1111.33     27.02 o 
 -18   2   7    12819.22    13419.30    188.26 o 
 -17   2   7       35.39       38.84     21.46 o 
 -16   2   7    18938.34    18918.89    187.16 o 
 -15   2   7     1555.96     1328.14     26.44 o 
 -14   2   7       69.32       37.82     20.66 o 
 -13   2   7   166933.97   160277.88   1918.68 o 
 -12   2   7      573.47      658.75     26.93 o 
 -11   2   7       55.40       71.63     20.34 o 
 -10   2   7    13917.60    12612.43     93.35 o 
  -9   2   7        0.65       21.26     19.28 o 
  -8   2   7    32932.32    28484.22    298.96 o 
  -7   2   7     1242.47     1178.78     28.67 o 
  -6   2   7     8571.35     7341.50    134.96 o 
  -5   2   7    27598.45    27099.62    369.09 o 
  -4   2   7     3305.45     2736.42     39.98 o 
  -3   2   7    45399.92    38361.90    375.74 o 
  -2   2   7     8785.72     8445.13     68.35 o 
  -1   2   7      532.01      526.94     26.27 o 
   0   2   7   107952.85    93477.24   1199.11 o 
   1   2   7     5209.13     4588.27     51.91 o 
   2   2   7     8249.69     6879.55    104.79 o 
   3   2   7    87063.26    81267.15    893.48 o 
   4   2   7     5033.45     3886.17     65.50 o 
   5   2   7     1965.35     1549.42     34.75 o 
   6   2   7    16884.39    14185.87    115.65 o 
   7   2   7     1756.11     1392.15     30.08 o 
   8   2   7    22535.80    24626.39    340.45 o 
   9   2   7     4419.27     4250.97     46.88 o 
  10   2   7      921.28      965.16     32.22 o 
  11   2   7    24402.19    25920.37    344.80 o 
  12   2   7     1302.00     1278.95     30.88 o 
  13   2   7      460.35      626.54     30.43 o 
  14   2   7    61636.61    64208.98   1114.96 o 
  15   2   7      162.30      205.60     28.90 o 
  16   2   7      640.55      700.55     26.62 o 
  17   2   7      624.33      582.25     31.73 o 
  18   2   7     1286.94     1424.45     32.64 o 
  19   2   7       46.83      165.07     25.12 o 
  20   2   7      326.35      392.82     30.95 o 
  21   2   7      221.71      191.52     31.46 o 
  22   2   7      352.86      345.30     23.66 o 
  23   2   7      169.04      169.11     24.38 o 
  24   2   7     6929.58     7847.02    194.10 o 
  25   2   7        0.28       39.50     25.52 o 
  26   2   7        3.68       45.60     27.42 o 
  27   2   7      321.90      470.60     29.31 o 
  28   2   7       20.05       30.51     28.37 o 
  29   2   7      218.69      209.01     30.34 o 
  30   2   7       34.64       57.34     31.88 o 
  31   2   7        7.47       22.83     35.64 o 
  32   2   7      752.12      829.39     42.27 o 
 -35   3   7       68.41       37.22     39.74 o 
 -34   3   7      101.84       22.71     33.36 o 
 -33   3   7     1279.85     1335.51     78.81 o 
 -32   3   7      106.22       93.99     32.68 o 
 -31   3   7       92.49      107.05     36.26 o 
 -30   3   7     1058.15     1337.27     73.92 o 
 -29   3   7      147.33      157.64     30.78 o 
 -28   3   7      222.43      261.50     28.63 o 
 -27   3   7     2637.99     2800.75     63.64 o 
 -26   3   7     1427.77     1311.89     36.63 o 
 -25   3   7      276.22      196.09     24.72 o 
 -24   3   7        1.65       18.34     23.61 o 
 -23   3   7     2004.56     2179.01     39.75 o 
 -22   3   7     4772.55     5202.04     82.34 o 
 -21   3   7      417.68      439.92     24.62 o 
 -20   3   7      123.23       87.72     25.70 o 
 -19   3   7     2222.03     2226.54     57.67 o 
 -18   3   7       70.77      109.97     24.35 o 
 -17   3   7      746.70     1034.87     26.32 o 
 -16   3   7      518.85      483.79     26.29 o 
 -15   3   7    12440.23    12168.65    178.15 o 
 -14   3   7      511.19      604.16     26.23 o 
 -13   3   7    16883.51    16647.53    145.99 o 
 -12   3   7    78129.90    78127.38   1068.12 o 
 -11   3   7       57.23      100.72     25.08 o 
 -10   3   7      946.85      958.26     32.21 o 
  -9   3   7      515.31      593.56     29.24 o 
  -8   3   7      731.15      785.14     30.40 o 
  -7   3   7    31111.71    27777.69    556.27 o 
  -6   3   7    13750.41    12552.17    125.07 o 
  -5   3   7      529.53      370.27     25.83 o 
  -4   3   7     7648.98     7062.10     54.10 o 
  -3   3   7     2332.40     2053.19     35.09 o 
  -2   3   7     3080.79     2343.58     34.68 o 
  -1   3   7      225.19      369.00     22.44 o 
   0   3   7      421.49      205.77     23.20 o 
   1   3   7    31197.46    27130.90    254.64 o 
   2   3   7      286.50      281.31     24.23 o 
   3   3   7     1662.05     1294.98     29.55 o 
   4   3   7     3697.61     4552.53     49.69 o 
   5   3   7    19546.58    18626.45    219.03 o 
   6   3   7     3240.32     2855.39     36.41 o 
   7   3   7     4101.87     3464.71     47.40 o 
   8   3   7     1511.45     1537.84     29.59 o 
   9   3   7    14905.85    14876.81    180.86 o 
  10   3   7       29.51       33.96     25.36 o 
  11   3   7      279.28      230.23     25.08 o 
  12   3   7    10954.42    11033.77    164.64 o 
  13   3   7      613.58      556.31     26.89 o 
  14   3   7     5003.38     5295.59     44.74 o 
  15   3   7     3086.65     3094.07     36.62 o 
  16   3   7       78.64       84.11     30.44 o 
  17   3   7     1183.83     1477.39     39.08 o 
  18   3   7       16.97       42.70     24.55 o 
  19   3   7      948.60     1188.11     32.89 o 
  20   3   7    18096.18    19088.76    108.96 o 
  21   3   7      497.05      563.21     30.49 o 
  22   3   7      183.23      233.55     33.74 o 
  23   3   7    10816.42    12607.22    175.79 o 
  24   3   7     3672.64     4193.65    146.39 o 
  25   3   7     1794.70     1762.13     60.58 o 
  26   3   7      427.43      475.77     31.05 o 
  27   3   7      592.10      554.23     33.45 o 
  28   3   7     8318.54     8400.69    384.89 o 
  29   3   7      410.08      438.73     33.34 o 
  30   3   7      337.25      352.18     38.48 o 
  31   3   7      187.09       58.51     35.06 o 
 -34   4   7     1013.18      825.12     70.57 o 
 -33   4   7      175.66      138.99     36.06 o 
 -32   4   7      421.19      345.51     36.03 o 
 -31   4   7      388.55      320.51     34.23 o 
 -30   4   7      164.48      192.96     32.96 o 
 -29   4   7       26.39       -0.32     31.70 o 
 -28   4   7       13.18       23.11     25.90 o 
 -27   4   7      785.83      692.33     31.26 o 
 -26   4   7     6402.18     7174.44    158.89 o 
 -25   4   7      107.17       91.36     28.20 o 
 -24   4   7      437.24      732.62     30.59 o 
 -23   4   7     4721.36     5266.29    111.52 o 
 -22   4   7     1718.96     1736.45     35.03 o 
 -21   4   7      286.07      281.60     24.52 o 
 -20   4   7     2909.97     2939.70     31.89 o 
 -19   4   7      891.23     1103.96     28.05 o 
 -18   4   7      195.63      152.37     24.87 o 
 -17   4   7     3423.74     3502.03     34.74 o 
 -16   4   7     6727.74     7181.93     66.67 o 
 -15   4   7    10128.60    10302.85    158.95 o 
 -14   4   7      912.15      922.83     25.60 o 
 -13   4   7     2747.43     2772.59     31.77 o 
 -12   4   7    13520.43    13454.91    122.34 o 
 -11   4   7    34574.30    32658.34    518.14 o 
 -10   4   7     7406.23     7192.01     65.11 o 
  -9   4   7      924.31      945.95     26.51 o 
  -8   4   7     1291.21     1108.15     26.94 o 
  -7   4   7     4020.37     4249.83     75.49 o 
  -6   4   7       48.91       41.65     21.63 o 
  -5   4   7     5652.30     5720.20     90.08 o 
  -4   4   7      520.50      261.06     22.55 o 
  -3   4   7     2731.04     2986.12     50.53 o 
  -2   4   7      211.36      387.59     26.92 o 
  -1   4   7     2114.78     2143.80     36.38 o 
   0   4   7    22652.89    21141.15    327.32 o 
   1   4   7     2595.35     2322.64     41.14 o 
   2   4   7    19117.50    17993.18    190.83 o 
   3   4   7      705.92      682.51     28.20 o 
   4   4   7    11146.17     9639.26    122.88 o 
   5   4   7     2502.89     2612.68    123.82 o 
   6   4   7     6685.03     6723.86     46.54 o 
   7   4   7     9833.80     9031.77     89.60 o 
   8   4   7    18576.78    19148.26    280.66 o 
   9   4   7    59636.83    57217.72    800.04 o 
  10   4   7      876.79      702.04     28.36 o 
  11   4   7      873.98      780.27     29.93 o 
  12   4   7      671.31      774.33     33.06 o 
  13   4   7    65749.94    65006.16   1012.93 o 
  14   4   7    14493.98    15419.13    162.13 o 
  15   4   7     3599.84     3894.76     46.77 o 
  16   4   7     1364.83     1558.02     45.70 o 
  17   4   7     3468.74     3472.33     74.81 o 
  18   4   7       65.16      130.09     32.47 o 
  19   4   7       73.29       46.66     29.91 o 
  20   4   7        0.41        9.76     27.68 o 
  21   4   7     2410.90     2692.29     53.33 o 
  22   4   7      850.61      808.31     39.13 o 
  23   4   7      156.41      215.13     38.36 o 
  24   4   7       97.30       84.66     31.97 o 
  25   4   7       95.15       71.87     39.02 o 
  26   4   7      490.64      400.43     31.33 o 
  27   4   7      174.89      329.95     32.77 o 
  28   4   7       44.23       54.18     33.01 o 
  29   4   7      153.15      144.40     38.22 o 
  30   4   7      154.43      115.56     35.55 o 
 -33   5   7        1.08       14.88     42.27 o 
 -32   5   7     1002.37      852.60     40.89 o 
 -31   5   7        8.37        4.51     32.46 o 
 -30   5   7      498.99      521.24     35.94 o 
 -29   5   7      324.87      244.15     34.45 o 
 -28   5   7      904.08      846.65     38.16 o 
 -27   5   7        0.16       17.62     28.04 o 
 -26   5   7      144.96      147.68     29.32 o 
 -25   5   7      406.66      364.77     27.64 o 
 -24   5   7      436.73      451.44     27.89 o 
 -23   5   7     2162.53     2700.76     76.41 o 
 -22   5   7     3993.14     4999.54    112.99 o 
 -21   5   7     2738.80     2649.45     58.96 o 
 -20   5   7      384.10      528.61     28.38 o 
 -19   5   7      255.48      336.95     27.75 o 
 -18   5   7     1689.53     1528.77     27.52 o 
 -17   5   7      470.08      439.38     26.01 o 
 -16   5   7      415.16      415.20     27.03 o 
 -15   5   7      583.07      617.36     25.09 o 
 -14   5   7     2008.45     1815.64     31.16 o 
 -13   5   7       14.28       26.32     23.74 o 
 -12   5   7        0.16       29.89     22.45 o 
 -11   5   7     3376.29     3202.12     47.34 o 
 -10   5   7     3697.79     3265.99     41.47 o 
  -9   5   7     5009.88     4631.79     93.38 o 
  -8   5   7      170.59      339.99     28.51 o 
  -7   5   7    45019.28    43283.40    697.35 o 
  -6   5   7     1689.05     1460.10     28.87 o 
  -5   5   7     8485.37     7286.64     74.62 o 
  -4   5   7     6141.44     5539.21     52.63 o 
  -3   5   7        0.64       53.56     21.77 o 
  -2   5   7     1952.38     1747.90     31.81 o 
  -1   5   7     5116.86     4598.98     65.33 o 
   0   5   7       99.35       91.11     25.62 o 
   1   5   7     8556.70     8106.61     88.09 o 
   2   5   7     7883.48     7948.80    108.27 o 
   3   5   7     3626.49     3546.53     57.55 o 
   4   5   7      304.43      358.70     24.76 o 
   5   5   7     2888.64     3126.93     55.86 o 
   6   5   7      152.57      174.20     23.10 o 
   7   5   7      910.28      966.97     32.07 o 
   8   5   7     1000.56     1064.48     27.15 o 
   9   5   7     2820.30     2597.33     34.25 o 
  10   5   7     9262.35     9435.14     82.28 o 
  11   5   7     2379.46     2442.74     39.51 o 
  12   5   7     4290.56     4645.81     79.80 o 
  13   5   7      270.21      229.37     28.87 o 
  14   5   7      283.64      262.52     29.21 o 
  15   5   7      759.48      763.38     29.54 o 
  16   5   7      130.79      118.98     28.44 o 
  17   5   7     1306.73     1128.30     34.60 o 
  18   5   7        3.98       26.84     34.02 o 
  19   5   7     4416.33     4456.47     99.58 o 
  20   5   7      464.73      495.75     34.02 o 
  21   5   7      652.35      625.47     39.93 o 
  22   5   7      656.61      645.67     37.46 o 
  23   5   7      209.77      303.21     31.90 o 
  24   5   7      234.25      165.59     31.41 o 
  25   5   7       48.77       33.98     37.66 o 
  26   5   7      341.30      311.45     39.93 o 
  27   5   7      288.45      214.27     35.82 o 
  28   5   7      255.63      240.78     37.06 o 
  29   5   7       55.12       94.11     35.76 o 
 -31   6   7      103.75      110.48     36.41 o 
 -30   6   7      536.62      492.07     34.33 o 
 -29   6   7       71.37       75.79     35.38 o 
 -28   6   7     1281.40     1102.26     69.65 o 
 -27   6   7       73.25      111.19     30.69 o 
 -26   6   7      190.16      203.81     32.14 o 
 -25   6   7      755.11      671.82     31.69 o 
 -24   6   7        2.11       10.06     25.88 o 
 -23   6   7     1510.20     1532.10     54.95 o 
 -22   6   7     2248.21     2086.22     44.44 o 
 -21   6   7      100.54      159.98     31.66 o 
 -20   6   7     2258.01     2135.16     53.75 o 
 -19   6   7      269.62      293.47     30.65 o 
 -18   6   7      186.31      216.15     27.44 o 
 -17   6   7     8036.98     8337.66     83.67 o 
 -16   6   7     1107.69     1185.66     28.88 o 
 -15   6   7       12.03       61.10     27.93 o 
 -14   6   7     8689.77     8503.50     90.45 o 
 -13   6   7     1727.17     1860.93     29.19 o 
 -12   6   7    17654.25    17747.03    238.87 o 
 -11   6   7    13826.49    14323.09    314.54 o 
 -10   6   7     4987.27     5160.73     66.01 o 
  -9   6   7     3251.57     3303.84     57.00 o 
  -8   6   7     9330.16     9714.04    127.29 o 
  -7   6   7      263.08      267.99     25.43 o 
  -6   6   7     6847.09     6514.18     92.93 o 
  -5   6   7     4348.37     4465.58     76.21 o 
  -4   6   7      491.98      512.35     26.67 o 
  -3   6   7      166.46      211.75     29.22 o 
  -2   6   7      992.68     1083.26     31.99 o 
  -1   6   7    15617.31    15395.53    211.87 o 
   0   6   7     1186.29     1423.34     33.66 o 
   1   6   7     1564.57     1594.90     33.52 o 
   2   6   7     2120.83     2148.01     47.56 o 
   3   6   7      412.99      368.00     25.58 o 
   4   6   7      566.29      492.55     27.26 o 
   5   6   7     1950.10     2069.52     31.20 o 
   6   6   7    14564.09    15351.85    257.91 o 
   7   6   7      195.03      263.52     28.40 o 
   8   6   7     6286.56     6067.25     65.48 o 
   9   6   7     7336.55     6824.46     89.20 o 
  10   6   7      155.17      175.14     25.44 o 
  11   6   7     1091.12     1034.44     30.09 o 
  12   6   7     1344.23     1263.73     35.90 o 
  13   6   7     2767.84     3114.52     63.65 o 
  14   6   7      321.09      290.48     26.30 o 
  15   6   7      893.75      837.72     33.45 o 
  16   6   7       44.79       40.20     34.06 o 
  17   6   7     1241.45     1206.19     36.34 o 
  18   6   7     2241.70     2556.47     47.09 o 
  19   6   7      856.70     1164.29     42.75 o 
  20   6   7      231.91      265.15     34.84 o 
  21   6   7      700.78      746.24     50.74 o 
  22   6   7      750.63      807.28     38.28 o 
  23   6   7       74.85      106.19     33.89 o 
  24   6   7      162.85      119.13     36.55 o 
  25   6   7      137.15       50.84     40.17 o 
  26   6   7      337.75      214.38     43.53 o 
  27   6   7      467.14      439.56     43.73 o 
  28   6   7       15.64        1.04     43.23 o 
 -29   7   7      135.83      105.52     36.30 o 
 -28   7   7     1182.98     1085.29     44.57 o 
 -27   7   7      970.71      933.64     37.20 o 
 -26   7   7      634.59      508.20     37.10 o 
 -25   7   7       45.65       33.87     33.16 o 
 -24   7   7       31.99       82.81     34.10 o 
 -23   7   7     1015.62     1074.10     41.27 o 
 -22   7   7      695.29      705.08     32.40 o 
 -21   7   7      854.78      814.97     36.87 o 
 -20   7   7      605.06      714.54     33.10 o 
 -19   7   7     1687.46     1821.79     52.27 o 
 -18   7   7       90.03      107.22     28.57 o 
 -17   7   7      393.73      403.02     26.62 o 
 -16   7   7      858.59      854.87     31.01 o 
 -15   7   7     1133.14     1487.48     31.38 o 
 -14   7   7     2471.93     2527.10     39.63 o 
 -13   7   7      304.75      336.66     28.23 o 
 -12   7   7     1130.07     1211.16     32.39 o 
 -11   7   7      873.09      939.95     29.66 o 
 -10   7   7    10595.80    10868.19    182.81 o 
  -9   7   7     6166.38     6612.67    117.00 o 
  -8   7   7     3566.58     3421.92     48.99 o 
  -7   7   7     3525.98     3853.92     77.99 o 
  -6   7   7     1555.77     1736.89     32.47 o 
  -5   7   7     5244.87     5095.20     44.03 o 
  -4   7   7     1512.95     1553.98     31.96 o 
  -3   7   7     1120.97     1258.11     34.17 o 
  -2   7   7     8706.17     8889.50    137.50 o 
  -1   7   7    10788.52    10713.72     87.53 o 
   0   7   7    10334.19    10028.84    169.28 o 
   1   7   7      217.63      252.15     29.38 o 
   2   7   7        3.01       50.13     28.26 o 
   3   7   7        0.06       17.83     23.85 o 
   4   7   7     1240.85     1236.10     29.85 o 
   5   7   7      482.02      478.97     28.65 o 
   6   7   7      438.97      404.06     30.87 o 
   7   7   7     1401.20     1391.48     33.50 o 
   8   7   7     4075.79     4432.76     94.51 o 
   9   7   7     3506.69     3919.93     39.17 o 
  10   7   7     4212.78     4316.56     69.81 o 
  11   7   7      597.20      749.21     35.23 o 
  12   7   7     3071.69     3394.73     78.32 o 
  13   7   7      287.16      287.36     34.44 o 
  14   7   7      106.85      103.65     31.83 o 
  15   7   7      436.64      503.94     30.81 o 
  16   7   7     1214.47     1375.27     36.76 o 
  17   7   7       10.51       28.15     34.75 o 
  18   7   7        0.36        7.87     36.57 o 
  19   7   7     1041.55      988.45     39.78 o 
  20   7   7      105.89      130.84     37.29 o 
  21   7   7       67.75       26.84     42.82 o 
  22   7   7      143.73      182.04     36.11 o 
  23   7   7       76.18       31.86     36.72 o 
  24   7   7     1255.42     1080.25     55.27 o 
  25   7   7     2647.29     2187.51    107.59 o 
  26   7   7       30.79       60.33     41.15 o 
 -27   8   7       66.72       67.88     33.91 o 
 -26   8   7      212.93      151.78     37.09 o 
 -25   8   7       72.62       79.59     31.34 o 
 -24   8   7      766.73      643.45     32.12 o 
 -23   8   7        0.33       24.41     35.01 o 
 -22   8   7       67.73      108.08     34.45 o 
 -21   8   7     1635.79     1565.11     42.95 o 
 -20   8   7       80.34       96.69     32.84 o 
 -19   8   7       59.66       47.83     32.96 o 
 -18   8   7       15.84       34.52     33.09 o 
 -17   8   7       66.89       51.07     35.07 o 
 -16   8   7       64.18       55.41     28.50 o 
 -15   8   7      156.09      175.44     28.09 o 
 -14   8   7        3.54       26.84     28.86 o 
 -13   8   7      639.57      725.54     32.09 o 
 -12   8   7       81.54      153.09     26.52 o 
 -11   8   7     2915.30     3092.18     73.14 o 
 -10   8   7        0.82       45.00     34.22 o 
  -9   8   7       10.18       28.03     29.19 o 
  -8   8   7      483.58      486.44     28.73 o 
  -7   8   7       55.71       58.49     28.13 o 
  -6   8   7       14.64       64.32     27.01 o 
  -5   8   7      187.28      237.23     28.59 o 
  -4   8   7      998.50     1133.06     34.67 o 
  -3   8   7      440.66      433.47     29.90 o 
  -2   8   7      397.63      409.10     33.07 o 
  -1   8   7       55.74       83.16     32.11 o 
   0   8   7      975.70     1116.17     30.60 o 
   1   8   7       56.50       89.17     31.49 o 
   2   8   7     7023.06     7683.15    109.14 o 
   3   8   7      964.82     1049.19     34.08 o 
   4   8   7       21.33       28.91     26.99 o 
   5   8   7     1796.80     2040.91     34.65 o 
   6   8   7     1077.29     1059.45     32.03 o 
   7   8   7       23.61       74.47     29.49 o 
   8   8   7       13.39       32.40     26.11 o 
   9   8   7        4.20       29.56     32.10 o 
  10   8   7     1854.64     1863.86     41.08 o 
  11   8   7      150.69      177.45     34.79 o 
  12   8   7      899.04      913.38     38.07 o 
  13   8   7       57.57       72.20     32.76 o 
  14   8   7       36.47       83.29     32.09 o 
  15   8   7      287.54      373.92     34.56 o 
  16   8   7      349.61      442.66     33.29 o 
  17   8   7     1105.83     1207.59     63.39 o 
  18   8   7    10758.62     9479.00    378.50 o 
  19   8   7      121.06      129.46     37.17 o 
  20   8   7     2940.55     2412.20     63.99 o 
  21   8   7        1.93       50.67     38.65 o 
  22   8   7      122.79      142.47     45.01 o 
  23   8   7       18.60       53.37     49.13 o 
 -24   9   7      145.76       73.39     41.41 o 
 -23   9   7        5.56        4.49     43.08 o 
 -22   9   7      587.55      646.31     61.00 o 
 -21   9   7      306.32      333.50     42.39 o 
 -20   9   7     2121.90     1808.63    110.57 o 
 -19   9   7       80.60      103.36     35.09 o 
 -18   9   7     1732.78     1457.77     41.24 o 
 -17   9   7      652.11      617.78     35.92 o 
 -16   9   7      435.43      449.59     34.02 o 
 -15   9   7      386.64      523.81     35.28 o 
 -14   9   7     1037.09     1082.19     36.18 o 
 -13   9   7     1952.27     1786.35     53.94 o 
 -12   9   7     1245.65     1501.29     62.65 o 
 -11   9   7     2062.93     2189.44     37.92 o 
 -10   9   7      801.41      877.46     35.40 o 
  -9   9   7      248.78      279.33     29.37 o 
  -8   9   7      298.75      353.92     29.17 o 
  -7   9   7      874.48     1070.36     34.41 o 
  -6   9   7      160.49      215.69     32.28 o 
  -5   9   7      531.21      522.62     32.06 o 
  -4   9   7        0.57        6.01     31.21 o 
  -3   9   7        2.71        8.46     32.90 o 
  -2   9   7      282.93      287.31     34.37 o 
  -1   9   7      108.12      145.49     34.29 o 
   0   9   7      251.30      269.79     31.42 o 
   1   9   7      489.24      485.53     30.72 o 
   2   9   7     1720.61     1773.69     34.16 o 
   3   9   7     3010.99     2954.03     89.06 o 
   4   9   7       87.64      120.75     31.33 o 
   5   9   7     5662.02     5814.26     89.41 o 
   6   9   7        0.01       12.08     32.25 o 
   7   9   7      690.95      856.99     32.85 o 
   8   9   7      421.52      466.95     36.75 o 
   9   9   7     2196.58     2587.16     76.74 o 
  10   9   7      513.46      590.53     35.74 o 
  11   9   7       61.08       46.86     34.28 o 
  12   9   7     3902.60     3884.02    104.03 o 
  13   9   7        0.07       40.44     37.58 o 
  14   9   7      213.54      237.84     38.57 o 
  15   9   7       24.30       46.46     33.59 o 
  16   9   7      649.77      550.35     35.62 o 
  17   9   7      757.90      666.35     39.90 o 
  18   9   7      516.41      480.21     52.97 o 
  19   9   7        0.08      -17.74     44.14 o 
  20   9   7      325.29      243.92     39.50 o 
  21   9   7     1181.83     1295.21    121.47 o 
 -21  10   7      205.90        0.60     93.80 o 
 -20  10   7       12.54        4.55     38.21 o 
 -19  10   7       21.57       39.82     36.17 o 
 -18  10   7      457.99      407.84     40.18 o 
 -17  10   7     1031.87     1004.18     41.14 o 
 -16  10   7      251.99      329.02     37.35 o 
 -15  10   7      838.46      780.53     47.97 o 
 -14  10   7       46.83       73.94     36.40 o 
 -13  10   7        0.02       18.45     35.38 o 
 -12  10   7      352.71      434.14     37.31 o 
 -11  10   7       82.57       85.99     35.63 o 
 -10  10   7      709.37      812.17     36.03 o 
  -9  10   7     1138.54     1173.13     51.39 o 
  -8  10   7     2647.29     2899.76     78.31 o 
  -7  10   7     2925.81     2872.40    115.14 o 
  -6  10   7        1.13       28.32     35.70 o 
  -5  10   7      676.34      793.55     39.86 o 
  -4  10   7     1264.47     1209.11     39.85 o 
  -3  10   7      101.52       71.57     35.05 o 
  -2  10   7      365.83      455.47     38.31 o 
  -1  10   7     2583.54     2513.39    104.24 o 
   0  10   7      100.13      111.88     41.08 o 
   1  10   7     4968.62     5364.47    226.35 o 
   2  10   7      347.01      412.69     38.51 o 
   3  10   7      729.80      672.07     40.76 o 
   4  10   7       32.41       65.36     31.55 o 
   5  10   7      535.24      637.27     39.25 o 
   6  10   7        4.91       -0.49     32.68 o 
   7  10   7     1703.41     1649.66     56.03 o 
   8  10   7      305.61      330.32     40.46 o 
   9  10   7      387.98      447.39     36.40 o 
  10  10   7       33.13       44.43     35.54 o 
  11  10   7     1201.04     1005.53     41.47 o 
  12  10   7      109.56      113.18     35.15 o 
  13  10   7      449.87      319.80     38.23 o 
  14  10   7      263.89      204.54     37.79 o 
  15  10   7       56.60       82.30     40.29 o 
  16  10   7      127.48      131.68     38.86 o 
  17  10   7      226.61      136.92     39.50 o 
 -15  11   7       17.53       20.94     39.44 o 
 -14  11   7        0.11       33.56     43.64 o 
 -13  11   7       10.66       49.21     42.64 o 
 -12  11   7        0.19       13.55     39.89 o 
 -11  11   7      759.50      572.18     46.82 o 
 -10  11   7      377.77      341.76     40.85 o 
  -9  11   7      245.96      175.52     38.95 o 
  -8  11   7      841.00      713.81     49.31 o 
  -7  11   7      129.40       66.71     38.00 o 
  -6  11   7      400.60      348.91     42.11 o 
  -5  11   7       20.17        8.18     39.66 o 
  -4  11   7       37.86       24.93     39.88 o 
  -3  11   7      680.80      660.30     44.21 o 
  -2  11   7       13.44       32.54     37.89 o 
  -1  11   7      543.68      488.47     36.52 o 
   0  11   7     1182.21     1129.80     66.41 o 
   1  11   7      141.40       78.62     38.12 o 
   2  11   7     2687.33     2340.04     80.69 o 
   3  11   7      364.25      337.04     42.30 o 
   4  11   7        0.02       26.98     38.28 o 
   5  11   7     3026.51     2703.70    130.24 o 
   6  11   7      155.07      170.76     39.57 o 
   7  11   7      694.60      519.88     46.40 o 
   8  11   7      257.79      236.71     39.96 o 
   9  11   7       25.23      -11.70     41.96 o 
  10  11   7      393.85      342.71     44.49 o 
  11  11   7      124.28      154.40     43.02 o 
  12  11   7        7.63       33.91     89.44 o 
  -3  12   7      124.64      119.71    137.36 o 
  -2  12   7      996.27      115.04    137.18 o 
 -36   0   8       21.82       55.65     70.61 o 
 -34   0   8      677.20      772.52     63.36 o 
 -32   0   8     1395.07     1381.02     57.16 o 
 -30   0   8       29.23       45.52     48.02 o 
 -28   0   8       21.05       25.57     45.69 o 
 -26   0   8       69.98       69.47     43.00 o 
 -24   0   8     3270.62     2865.22    100.70 o 
 -22   0   8     2418.96     2762.79     68.57 o 
 -20   0   8      115.02      128.04     33.24 o 
 -18   0   8     1620.01     1520.96     50.61 o 
 -16   0   8    64951.02    68118.23   1437.98 o 
 -14   0   8      203.66      183.32     26.70 o 
 -12   0   8     1273.94     1058.18     31.98 o 
 -10   0   8     5348.96     3978.83     49.47 o 
  -6   0   8     2359.03     1627.96     64.02 o 
  -4   0   8      286.64      193.50     53.17 o 
  -2   0   8      739.05      619.89     51.66 o 
   0   0   8     1563.19     1750.25    311.77 o 
   2   0   8        1.36       68.72     34.53 o 
   4   0   8      102.10       88.79     33.82 o 
   6   0   8       89.89      134.66     41.49 o 
   8   0   8   171088.33   167391.97   1669.34 o 
  10   0   8       16.80       35.49     34.19 o 
  12   0   8       37.86       83.96     42.73 o 
  14   0   8       46.50       67.42     43.21 o 
  16   0   8    16846.25    18072.57    238.43 o 
  18   0   8       61.71       67.13     35.63 o 
  20   0   8       85.50       41.40     38.28 o 
  22   0   8     8712.40     8038.33    231.14 o 
  24   0   8      473.21      614.30     35.23 o 
  26   0   8      426.48      448.43     46.18 o 
  28   0   8        3.10       52.92     42.94 o 
  30   0   8     1756.97     1875.83    106.10 o 
  32   0   8      243.56      225.26     47.91 o 
 -36   1   8       75.41       68.55     37.99 o 
 -35   1   8        0.79       52.36     45.24 o 
 -34   1   8        4.32       25.49     40.93 o 
 -33   1   8      556.83      474.48     44.33 o 
 -32   1   8      177.53      100.70     37.20 o 
 -31   1   8     2560.45     2744.59    118.46 o 
 -30   1   8       59.12       34.00     36.65 o 
 -29   1   8      128.37      135.98     31.42 o 
 -28   1   8     1250.04     1525.35     55.88 o 
 -27   1   8       91.94       64.17     27.01 o 
 -26   1   8       38.77       11.50     28.08 o 
 -25   1   8     1573.93     1557.41     32.84 o 
 -24   1   8      721.68      877.88     35.88 o 
 -23   1   8     9758.96    10316.89    153.45 o 
 -22   1   8     3657.18     3743.73     59.32 o 
 -21   1   8      101.98      138.10     24.87 o 
 -20   1   8    45961.85    46682.37    532.66 o 
 -19   1   8      233.01      213.47     24.20 o 
 -18   1   8      336.52      331.15     23.70 o 
 -17   1   8    15387.36    16664.09    178.26 o 
 -16   1   8      882.45      878.62     24.67 o 
 -15   1   8    10457.87    10387.33     94.28 o 
 -14   1   8     4203.39     3711.07     51.38 o 
 -13   1   8     3274.69     2850.98     44.72 o 
 -12   1   8    14028.15    16280.88    186.70 o 
 -11   1   8     2864.52     2195.89     30.43 o 
 -10   1   8     4593.20     4074.63     43.27 o 
  -9   1   8      463.30      432.16     22.66 o 
  -8   1   8       24.22       60.50     19.12 o 
  -7   1   8      305.84      505.93     24.27 o 
  -6   1   8      655.66      566.14     28.05 o 
  -5   1   8     8101.47     6686.44    101.12 o 
  -4   1   8     7391.87     5695.88     63.25 o 
  -3   1   8     1034.92      972.90     34.63 o 
  -2   1   8     1584.23     1285.49     36.05 o 
  -1   1   8     4197.04     3796.04     52.86 o 
   0   1   8       98.16      103.08     24.79 o 
   1   1   8    10500.42     8891.85     88.16 o 
   2   1   8      570.76      522.63     24.40 o 
   3   1   8    35251.17    29600.32    524.06 o 
   4   1   8     4291.93     5225.27     52.73 o 
   5   1   8     6929.15     5754.93     83.74 o 
   6   1   8     2810.15     2459.27     36.96 o 
   7   1   8    46549.01    46431.86    500.07 o 
   8   1   8      557.50      492.01     33.97 o 
   9   1   8    24555.51    24707.05    125.01 o 
  10   1   8     3135.19     3109.31     37.85 o 
  11   1   8     1837.06     1492.20     31.67 o 
  12   1   8    34606.91    34167.73    408.16 o 
  13   1   8      235.76      204.89     24.20 o 
  14   1   8    13764.41    14388.77    139.08 o 
  15   1   8    25825.01    25359.21    314.26 o 
  16   1   8       30.69       52.10     25.49 o 
  17   1   8     1589.11     1623.22     31.31 o 
  18   1   8     1599.81     1560.09     29.03 o 
  19   1   8     1317.05     1385.99     31.24 o 
  20   1   8      241.61      347.65     25.11 o 
  21   1   8      121.28      122.90     26.95 o 
  22   1   8      149.82      162.12     24.26 o 
  23   1   8     4381.00     4729.95     86.84 o 
  24   1   8        5.47       16.46     25.34 o 
  25   1   8     2353.25     2934.94     51.21 o 
  26   1   8       16.81        9.55     26.22 o 
  27   1   8        7.85       -4.67     28.14 o 
  28   1   8     6610.45     6348.29    240.49 o 
  29   1   8      267.96      223.54     32.41 o 
  30   1   8      191.54      196.22     33.84 o 
  31   1   8      169.70      125.65     35.11 o 
  32   1   8       52.58       41.19     35.25 o 
 -36   2   8       13.78       -1.98     46.71 o 
 -35   2   8     1069.03      952.37     57.90 o 
 -34   2   8        0.27       46.07     36.43 o 
 -33   2   8       10.25       34.05     37.47 o 
 -32   2   8     1845.24     1776.38     96.53 o 
 -31   2   8       89.21       96.93     29.83 o 
 -30   2   8      505.25      537.54     32.85 o 
 -29   2   8     1140.17     1162.63     56.74 o 
 -28   2   8      154.06      211.65     30.94 o 
 -27   2   8    18814.94    20072.26    391.31 o 
 -26   2   8     1071.37     1118.11     58.25 o 
 -25   2   8      683.88      752.37     30.91 o 
 -24   2   8     3722.23     3836.19     62.91 o 
 -23   2   8     3863.73     4056.16     44.24 o 
 -22   2   8     5567.57     5953.37    117.22 o 
 -21   2   8    16344.15    18580.58    385.93 o 
 -20   2   8       32.47       15.72     20.91 o 
 -19   2   8        9.10       29.60     22.04 o 
 -18   2   8     1045.42     1121.47     26.64 o 
 -17   2   8     3207.15     3110.18     33.38 o 
 -16   2   8     6664.94     6144.25     80.15 o 
 -15   2   8      927.19      899.51     23.30 o 
 -14   2   8      288.97      289.77     24.37 o 
 -13   2   8   145819.05   137898.08   1504.66 o 
 -12   2   8      437.24      486.57     22.35 o 
 -11   2   8     1228.64     1039.54     24.74 o 
 -10   2   8     1359.93     1270.02     26.32 o 
  -9   2   8      700.10      525.80     22.37 o 
  -8   2   8      105.25      106.60     23.33 o 
  -7   2   8     2795.08     2098.27     35.12 o 
  -6   2   8     4593.31     3673.35     42.56 o 
  -5   2   8    29136.63    28176.15    453.78 o 
  -4   2   8      712.36      561.16     26.80 o 
  -3   2   8    34449.50    31390.56    346.15 o 
  -2   2   8       57.27       74.42     25.79 o 
  -1   2   8    10351.93     8645.13    107.03 o 
   0   2   8   330117.72   272946.91   8929.87 o 
   1   2   8     3786.14     2914.99     45.79 o 
   2   2   8     7643.69     6535.70     66.69 o 
   3   2   8    65638.28    57300.32    814.33 o 
   4   2   8     1746.00     1355.28     32.53 o 
   5   2   8     7799.48     7588.10     54.16 o 
   6   2   8      611.99      482.30     24.63 o 
   7   2   8      362.92      292.05     25.48 o 
   8   2   8    75510.64    79297.99   1022.54 o 
   9   2   8     1434.04     1320.27     38.47 o 
  10   2   8     1914.71     1718.55     32.39 o 
  11   2   8     8942.12     8663.99    104.84 o 
  12   2   8     1103.66     1071.99     31.26 o 
  13   2   8    13637.50    13596.79    217.82 o 
  14   2   8    38447.96    38306.36    825.52 o 
  15   2   8      145.32      130.88     25.14 o 
  16   2   8     1827.50     2081.65     34.46 o 
  17   2   8        0.07       16.80     29.34 o 
  18   2   8     3309.04     3291.89     63.28 o 
  19   2   8     4616.38     5325.58     95.68 o 
  20   2   8      382.36      376.56     29.61 o 
  21   2   8       24.57       19.95     29.48 o 
  22   2   8     2687.90     2961.21     71.04 o 
  23   2   8      535.58      500.76     25.68 o 
  24   2   8     4386.96     4265.48    124.35 o 
  25   2   8        0.43        7.33     25.38 o 
  26   2   8      285.85      330.17     29.41 o 
  27   2   8       72.66       79.53     26.67 o 
  28   2   8       18.42        6.36     28.58 o 
  29   2   8     1678.41     2195.90    103.79 o 
  30   2   8      569.95      473.40     30.56 o 
  31   2   8       29.42       45.13     35.95 o 
 -35   3   8       61.10       30.49     41.97 o 
 -34   3   8       39.25       42.67     38.93 o 
 -33   3   8     2481.53     2457.54    137.85 o 
 -32   3   8        1.94        3.99     35.01 o 
 -31   3   8      383.07      422.11     37.63 o 
 -30   3   8      698.36      798.22     32.67 o 
 -29   3   8       46.15       88.14     30.29 o 
 -28   3   8       32.27       54.38     30.17 o 
 -27   3   8      452.95      446.30     32.28 o 
 -26   3   8     1247.54     1386.58     35.24 o 
 -25   3   8     1699.33     1881.93     46.63 o 
 -24   3   8       26.48       41.98     24.60 o 
 -23   3   8      277.40      393.04     24.58 o 
 -22   3   8     1607.02     1815.80     31.49 o 
 -21   3   8      117.53      148.91     25.65 o 
 -20   3   8     5096.73     5744.77     65.14 o 
 -19   3   8      415.48      425.11     23.50 o 
 -18   3   8     7392.17     7145.94     77.38 o 
 -17   3   8     9150.77     9874.00    145.27 o 
 -16   3   8      218.55      254.92     22.22 o 
 -15   3   8     1451.93     1450.13     27.92 o 
 -14   3   8    13049.41    12194.28    130.96 o 
 -13   3   8     8504.50     8225.45    144.39 o 
 -12   3   8    30353.29    30896.74    342.33 o 
 -11   3   8        6.17       17.94     25.78 o 
 -10   3   8     5165.87     4382.27     48.96 o 
  -9   3   8     8004.24     7785.57    120.06 o 
  -8   3   8     4185.45     3671.66     43.39 o 
  -7   3   8    57944.69    54405.00    886.58 o 
  -6   3   8    58655.05    53274.64    677.36 o 
  -5   3   8    11239.99     9550.49     98.78 o 
  -4   3   8    36886.60    32724.84    171.92 o 
  -3   3   8     3734.41     3058.98     40.41 o 
  -2   3   8      169.81      190.50     21.59 o 
  -1   3   8     5881.01     6253.38     84.74 o 
   0   3   8     2694.29     2754.11     37.77 o 
   1   3   8     8814.05     7924.08    113.25 o 
   2   3   8     1303.79     1363.66     29.69 o 
   3   3   8       56.96       50.46     29.18 o 
   4   3   8        2.71      180.95     62.22 o 
   5   3   8     5822.82     5527.25     93.67 o 
   6   3   8     4837.68     4116.54     71.35 o 
   7   3   8    28626.06    27745.89    417.11 o 
   8   3   8       56.47      174.81     23.43 o 
   9   3   8     1770.21     1880.49     35.52 o 
  10   3   8     1236.22     1071.04     25.89 o 
  11   3   8      503.94      574.06     25.77 o 
  12   3   8      714.33      612.43     26.78 o 
  13   3   8     2167.14     2035.21     40.59 o 
  14   3   8    12430.22    11375.57    101.30 o 
  15   3   8      273.99      354.54     27.73 o 
  16   3   8      303.97      288.13     27.70 o 
  17   3   8     3419.85     3883.50     37.84 o 
  18   3   8      141.53      116.14     27.56 o 
  19   3   8      823.14      850.37     36.09 o 
  20   3   8     9113.96    10686.00    226.13 o 
  21   3   8        0.04       13.87     31.78 o 
  22   3   8      165.53      108.63     27.39 o 
  23   3   8     3425.34     3683.90     76.83 o 
  24   3   8     1177.13     1061.46     31.62 o 
  25   3   8     1664.48     1949.06     76.66 o 
  26   3   8     1496.21     1499.88     65.29 o 
  27   3   8      314.73      397.91     31.73 o 
  28   3   8      790.34      581.08     37.59 o 
  29   3   8       16.42       37.94     33.17 o 
  30   3   8     1095.41     1099.40     85.33 o 
  31   3   8        4.35       13.01     36.83 o 
 -34   4   8      185.55       69.03     38.22 o 
 -33   4   8       82.93       40.49     33.04 o 
 -32   4   8      473.38      420.92     49.32 o 
 -31   4   8       53.81       51.44     39.46 o 
 -30   4   8      250.19      261.57     34.47 o 
 -29   4   8      470.12      498.12     33.43 o 
 -28   4   8      230.30      187.37     30.77 o 
 -27   4   8      893.67      813.67     33.59 o 
 -26   4   8     5036.27     5335.16    177.11 o 
 -25   4   8       11.57        6.48     26.33 o 
 -24   4   8       60.85      161.84     24.72 o 
 -23   4   8      461.67      506.99     29.06 o 
 -22   4   8    19182.87    20769.08    395.11 o 
 -21   4   8       31.56       58.44     24.03 o 
 -20   4   8       19.47       41.05     22.62 o 
 -19   4   8      452.30      323.50     23.48 o 
 -18   4   8     4239.87     3852.52     46.57 o 
 -17   4   8     9471.39     9318.99    132.32 o 
 -16   4   8      377.95      358.87     22.89 o 
 -15   4   8     2712.07     2721.09     54.63 o 
 -14   4   8        0.67       50.04     23.59 o 
 -13   4   8    15369.12    14678.28    191.00 o 
 -12   4   8     1219.83     1356.04     29.93 o 
 -11   4   8      296.28      118.18     26.69 o 
 -10   4   8      129.72      194.96     22.17 o 
  -9   4   8      580.86      514.98     25.47 o 
  -8   4   8      261.59      286.94     22.31 o 
  -7   4   8     4293.16     3825.85     50.83 o 
  -6   4   8      571.93      486.42     22.45 o 
  -5   4   8      534.39      421.05     27.43 o 
  -4   4   8     2720.70     2330.64     34.19 o 
  -3   4   8     4295.67     4247.77     59.27 o 
  -2   4   8     4879.08     5021.17     43.84 o 
  -1   4   8     9641.08    10122.03    132.10 o 
   0   4   8    21759.14    19965.68    245.91 o 
   1   4   8     9285.33     8301.20     74.86 o 
   2   4   8    40351.48    39687.09    306.39 o 
   3   4   8    14544.23    13312.81    123.97 o 
   4   4   8     7999.77     6703.50    118.19 o 
   5   4   8    15589.88    14857.05    194.66 o 
   6   4   8     4945.11     4990.71     62.62 o 
   7   4   8      470.07      393.03     26.85 o 
   8   4   8       10.95       90.31     25.15 o 
   9   4   8    19021.57    18002.78    257.05 o 
  10   4   8    11147.08    11235.26    181.25 o 
  11   4   8     4559.55     5011.41     46.41 o 
  12   4   8       11.96       57.27     28.01 o 
  13   4   8    51800.25    53220.04    734.24 o 
  14   4   8    20597.83    20207.57    221.75 o 
  15   4   8       24.10       29.50     28.80 o 
  16   4   8      628.67      600.98     31.93 o 
  17   4   8     5294.32     5468.19     77.10 o 
  18   4   8        6.04       55.02     33.03 o 
  19   4   8      208.99      259.76     27.63 o 
  20   4   8      562.93      604.63     31.61 o 
  21   4   8     9194.52    10326.15    340.09 o 
  22   4   8     2829.15     3064.94     46.54 o 
  23   4   8     1557.09     1661.89     41.33 o 
  24   4   8      775.21     1124.19     39.00 o 
  25   4   8       48.75       70.51     31.51 o 
  26   4   8     2641.47     2645.32     98.74 o 
  27   4   8      116.61      152.22     32.09 o 
  28   4   8       94.21       67.45     32.23 o 
  29   4   8        1.26       43.25     34.17 o 
  30   4   8       21.49       55.70     39.97 o 
 -33   5   8      265.65      249.62     41.21 o 
 -32   5   8       57.20      130.64     42.01 o 
 -31   5   8       17.22       42.44     32.77 o 
 -30   5   8      418.39      470.84     37.66 o 
 -29   5   8       78.67       59.18     34.03 o 
 -28   5   8      341.28      301.57     32.65 o 
 -27   5   8      898.02      910.86     32.73 o 
 -26   5   8       56.06      110.05     30.30 o 
 -25   5   8       70.28       54.89     27.51 o 
 -24   5   8     1517.43     1646.87     32.11 o 
 -23   5   8     2335.29     2786.75     68.26 o 
 -22   5   8     5582.93     5970.11    161.50 o 
 -21   5   8      516.48      523.27     26.66 o 
 -20   5   8        3.25       -2.07     24.55 o 
 -19   5   8      117.45      134.75     23.30 o 
 -18   5   8        4.51       20.47     22.94 o 
 -17   5   8     1365.55     1677.00     29.43 o 
 -16   5   8      319.11      357.62     26.38 o 
 -15   5   8     5192.93     5157.84     71.76 o 
 -14   5   8     2033.03     2101.75     33.31 o 
 -13   5   8      135.73       94.67     23.53 o 
 -12   5   8     2220.86     2277.39     31.60 o 
 -11   5   8     3828.53     3662.19     37.22 o 
 -10   5   8      124.19      135.37     29.21 o 
  -9   5   8     9652.93     8863.89     92.18 o 
  -8   5   8     4771.92     4551.20     40.73 o 
  -7   5   8     6577.96     6176.67     80.20 o 
  -6   5   8    14046.29    13906.70    171.68 o 
  -5   5   8      360.61      458.75     25.25 o 
  -4   5   8      500.23      503.62     26.19 o 
  -3   5   8    13088.52    11613.43    168.00 o 
  -2   5   8      111.43       67.58     26.20 o 
  -1   5   8       87.24      111.41     23.41 o 
   0   5   8      255.82      274.40     25.27 o 
   1   5   8     4996.25     4472.01     45.99 o 
   2   5   8      546.10      549.56     27.75 o 
   3   5   8     3226.22     2868.11     52.53 o 
   4   5   8      276.11      255.76     23.38 o 
   5   5   8     2014.81     1987.90     41.64 o 
   6   5   8      395.72      333.34     25.48 o 
   7   5   8     2016.74     2146.36     32.25 o 
   8   5   8      512.27      459.97     24.91 o 
   9   5   8     2900.68     2813.60     35.42 o 
  10   5   8      356.49      432.09     29.81 o 
  11   5   8       45.72       46.32     24.41 o 
  12   5   8     3317.83     3044.53     38.83 o 
  13   5   8     2810.82     2911.70     45.77 o 
  14   5   8       48.43      100.87     29.81 o 
  15   5   8        1.34       51.45     34.16 o 
  16   5   8      598.24      644.55     33.07 o 
  17   5   8        9.25      -10.47     28.59 o 
  18   5   8     1770.52     1817.45     39.91 o 
  19   5   8      169.61      251.22     32.70 o 
  20   5   8      680.27      991.41     54.23 o 
  21   5   8      695.09      844.53     37.04 o 
  22   5   8      222.10      295.15     35.97 o 
  23   5   8     1014.89      994.04     44.49 o 
  24   5   8       86.12      118.09     38.49 o 
  25   5   8        4.57       23.30     37.52 o 
  26   5   8       41.51       23.31     35.24 o 
  27   5   8       38.77       23.04     44.10 o 
  28   5   8      629.33      329.76     35.24 o 
  29   5   8       99.87       84.78     36.15 o 
 -32   6   8      142.51       53.39     89.41 o 
 -31   6   8      192.72      143.44     38.23 o 
 -30   6   8      873.09      814.80     61.91 o 
 -29   6   8        8.87        1.91     33.60 o 
 -28   6   8      412.63      336.31     32.20 o 
 -27   6   8      509.02      412.99     31.94 o 
 -26   6   8        8.94       47.16     29.65 o 
 -25   6   8      135.01      183.84     27.61 o 
 -24   6   8      375.04      414.30     30.19 o 
 -23   6   8      109.03      136.85     28.23 o 
 -22   6   8      895.10      829.89     43.43 o 
 -21   6   8       17.01        2.81     28.10 o 
 -20   6   8        0.12        0.32     29.68 o 
 -19   6   8     3042.91     3139.42     48.03 o 
 -18   6   8     3674.71     3886.76     71.12 o 
 -17   6   8      162.31      228.42     25.44 o 
 -16   6   8     2140.21     2095.32     51.33 o 
 -15   6   8      199.47      203.88     30.24 o 
 -14   6   8     3401.64     3616.31     58.11 o 
 -13   6   8      411.22      452.28     30.26 o 
 -12   6   8     5206.96     5485.27     85.04 o 
 -11   6   8      151.32      170.67     30.26 o 
 -10   6   8     3611.42     4000.38     64.67 o 
  -9   6   8        2.41       59.20     28.08 o 
  -8   6   8     8251.83     8015.49    113.82 o 
  -7   6   8      364.06      347.02     28.71 o 
  -6   6   8      153.79      228.16     24.50 o 
  -5   6   8     1472.75     1450.57     35.28 o 
  -4   6   8     3759.55     3689.08     38.92 o 
  -3   6   8     4094.30     3808.12     54.93 o 
  -2   6   8    25149.92    24653.35    333.80 o 
  -1   6   8    10806.34    10744.96    237.40 o 
   0   6   8       67.55       95.60     25.46 o 
   1   6   8      214.30      227.16     27.79 o 
   2   6   8     7518.44     7339.27    118.23 o 
   3   6   8       46.69       66.56     24.67 o 
   4   6   8     2360.25     2393.63     40.50 o 
   5   6   8     6234.83     6297.59     92.35 o 
   6   6   8      990.01     1059.63     27.57 o 
   7   6   8     6115.79     6243.20    110.03 o 
   8   6   8     3498.95     3378.84     42.71 o 
   9   6   8    19992.68    19401.01    209.93 o 
  10   6   8       98.17      121.99     27.84 o 
  11   6   8     1486.87     1417.03     29.78 o 
  12   6   8      238.16      239.60     32.10 o 
  13   6   8       74.85       56.35     28.41 o 
  14   6   8     1012.02     1050.14     36.27 o 
  15   6   8    10296.85    10872.20    176.22 o 
  16   6   8        0.23       26.36     39.00 o 
  17   6   8     1935.84     1788.83     42.81 o 
  18   6   8       47.23       57.17     35.61 o 
  19   6   8      657.61      736.70     44.11 o 
  20   6   8      281.97      305.27     35.00 o 
  21   6   8       72.83       50.71     37.01 o 
  22   6   8      475.10      548.54     35.87 o 
  23   6   8      216.05      183.35     38.19 o 
  24   6   8       30.68       -7.68     40.03 o 
  25   6   8       36.32       53.84     37.68 o 
  26   6   8      461.33      372.74     43.73 o 
  27   6   8      420.92      319.92     44.32 o 
 -30   7   8       73.35      101.20     46.36 o 
 -29   7   8      514.21      316.59     34.34 o 
 -28   7   8        0.82       44.27     33.05 o 
 -27   7   8      297.06      204.35     30.75 o 
 -26   7   8        0.32        0.89     30.70 o 
 -25   7   8      852.77      791.41     37.08 o 
 -24   7   8       33.62       65.94     33.19 o 
 -23   7   8      104.74      110.22     31.56 o 
 -22   7   8     2233.31     2312.55     71.12 o 
 -21   7   8     1266.66     1255.01     34.88 o 
 -20   7   8        9.54        7.81     28.61 o 
 -19   7   8       90.69      112.93     30.61 o 
 -18   7   8      184.82      170.03     24.04 o 
 -17   7   8      369.03      406.63     28.72 o 
 -16   7   8        9.28       28.83     24.72 o 
 -15   7   8     2110.33     2312.01     53.27 o 
 -14   7   8      728.87      790.20     28.84 o 
 -13   7   8     2390.81     2166.01     35.62 o 
 -12   7   8     4250.65     4455.42     77.73 o 
 -11   7   8    27187.45    28514.28    303.42 o 
 -10   7   8      700.39      775.71     33.68 o 
  -9   7   8       50.91      122.46     32.53 o 
  -8   7   8     4095.60     4334.12     82.67 o 
  -7   7   8     1173.91     1286.43     31.63 o 
  -6   7   8      543.79      573.56     28.30 o 
  -5   7   8      770.28      840.51     29.24 o 
  -4   7   8       15.07       62.40     27.72 o 
  -3   7   8     4746.86     4742.31     47.88 o 
  -2   7   8      745.43      737.15     29.26 o 
  -1   7   8      810.91      989.71     35.13 o 
   0   7   8     1228.11     1177.27     34.61 o 
   1   7   8      162.95      218.63     29.09 o 
   2   7   8      270.74      311.20     27.02 o 
   3   7   8        0.84       29.98     23.36 o 
   4   7   8     2964.20     2823.88     32.75 o 
   5   7   8      233.67      243.37     28.52 o 
   6   7   8      326.19      341.54     31.19 o 
   7   7   8       59.23       95.98     28.03 o 
   8   7   8     5415.49     5754.59    117.95 o 
   9   7   8     6873.50     7488.23     95.82 o 
  10   7   8     5664.71     6305.73     75.59 o 
  11   7   8     1168.18     1236.86     32.53 o 
  12   7   8      645.77      860.39     33.25 o 
  13   7   8       38.74       72.71     36.97 o 
  14   7   8     1242.81     1259.89     39.73 o 
  15   7   8      915.51      861.28     37.42 o 
  16   7   8     3108.18     3517.78    137.39 o 
  17   7   8     2235.40     2324.07     94.02 o 
  18   7   8       16.08       85.56     34.98 o 
  19   7   8      257.64      283.81     41.87 o 
  20   7   8      450.75      375.06     40.53 o 
  21   7   8      324.82      355.45     48.32 o 
  22   7   8       10.29       31.55     35.60 o 
  23   7   8        4.74       11.54     34.61 o 
  24   7   8      324.25      301.04     48.95 o 
  25   7   8     1333.07     1176.39    104.87 o 
  26   7   8      388.15      -33.04    141.68 o 
 -27   8   8      187.05      150.59     35.38 o 
 -26   8   8        7.57       -8.82     36.02 o 
 -25   8   8        0.39       12.82     32.54 o 
 -24   8   8       52.55       69.56     37.48 o 
 -23   8   8      807.69      730.56     38.49 o 
 -22   8   8      143.93      199.23     38.40 o 
 -21   8   8      472.01      519.14     34.31 o 
 -20   8   8       61.96       98.33     29.33 o 
 -19   8   8     1312.53     1275.97     59.94 o 
 -18   8   8      125.33      188.24     38.20 o 
 -17   8   8      771.74      644.99     31.21 o 
 -16   8   8     1050.74     1018.36     36.84 o 
 -15   8   8       17.73       46.49     31.85 o 
 -14   8   8       15.87       38.13     30.46 o 
 -13   8   8      220.64      308.91     29.92 o 
 -12   8   8      427.19      326.46     27.39 o 
 -11   8   8      170.66      146.97     29.76 o 
 -10   8   8      683.20      737.71     34.83 o 
  -9   8   8     1709.82     2057.35     37.75 o 
  -8   8   8      434.38      520.05     31.26 o 
  -7   8   8     1072.37     1223.72     36.73 o 
  -6   8   8     1795.62     2088.75     34.46 o 
  -5   8   8      345.40      398.18     30.32 o 
  -4   8   8      259.35      332.72     30.68 o 
  -3   8   8      427.76      563.08     36.15 o 
  -2   8   8     6086.55     6188.65     61.04 o 
  -1   8   8     3322.55     3428.35     52.97 o 
   0   8   8     7987.74     8568.65    134.78 o 
   1   8   8     1919.89     2033.87     33.32 o 
   2   8   8     2516.93     2569.16     40.09 o 
   3   8   8      333.65      341.69     27.57 o 
   4   8   8      439.14      518.63     28.36 o 
   5   8   8      544.04      622.84     32.51 o 
   6   8   8      682.17      723.66     31.70 o 
   7   8   8      126.29      146.14     28.70 o 
   8   8   8     3338.99     3509.05     71.66 o 
   9   8   8      291.88      348.03     32.26 o 
  10   8   8      157.56      192.06     31.97 o 
  11   8   8      787.08      775.67     32.32 o 
  12   8   8      369.69      398.04     37.35 o 
  13   8   8       18.92       18.45     34.21 o 
  14   8   8       23.23       44.30     33.09 o 
  15   8   8      822.33      708.02     37.84 o 
  16   8   8     1019.21     1129.83     64.50 o 
  17   8   8      409.08      373.34     41.85 o 
  18   8   8      123.75      118.89     38.96 o 
  19   8   8       98.34       73.18     39.50 o 
  20   8   8      499.79      495.24     41.69 o 
  21   8   8      712.45      741.79     73.21 o 
  22   8   8     1151.61      943.11     86.98 o 
  23   8   8       30.47       27.88     35.46 o 
 -24   9   8      159.11      171.93     42.20 o 
 -23   9   8      129.18      189.49     43.97 o 
 -22   9   8     1554.48     1396.30     99.74 o 
 -21   9   8      143.91      100.21     31.19 o 
 -20   9   8      181.23      222.84     34.85 o 
 -19   9   8      138.58      159.84     32.34 o 
 -18   9   8     1348.73     1171.04     49.23 o 
 -17   9   8      598.32      682.76     39.89 o 
 -16   9   8     5820.02     5465.21    253.92 o 
 -15   9   8        0.78       -5.71     32.51 o 
 -14   9   8      225.31      282.52     29.43 o 
 -13   9   8      167.30      134.98     32.26 o 
 -12   9   8      264.71      357.97     32.97 o 
 -11   9   8      727.24      710.13     33.80 o 
 -10   9   8      412.15      512.84     34.08 o 
  -9   9   8      534.84      598.29     34.04 o 
  -8   9   8        2.87       19.16     27.02 o 
  -7   9   8      534.47      513.93     34.21 o 
  -6   9   8      249.39      354.40     34.58 o 
  -5   9   8        4.68       15.21     31.93 o 
  -4   9   8      307.31      324.33     29.57 o 
  -3   9   8        5.71       36.53     29.75 o 
  -2   9   8      229.16      263.17     32.93 o 
  -1   9   8     3774.86     4018.55    106.63 o 
   0   9   8     2902.22     3019.86     81.25 o 
   1   9   8      732.89      849.21     37.53 o 
   2   9   8      523.88      525.84     31.98 o 
   3   9   8      471.23      513.97     33.70 o 
   4   9   8      389.98      481.09     37.24 o 
   5   9   8      373.38      384.92     37.41 o 
   6   9   8      648.49      610.67     33.83 o 
   7   9   8     7745.17     8126.44    176.32 o 
   8   9   8     1382.60     1483.37     47.02 o 
   9   9   8     6472.51     6367.98    190.90 o 
  10   9   8      703.74      729.43     37.24 o 
  11   9   8     1122.21     1255.32     44.06 o 
  12   9   8      882.36      871.77     34.78 o 
  13   9   8       61.65       80.30     37.08 o 
  14   9   8       51.65       56.37     37.95 o 
  15   9   8      281.66      295.50     42.52 o 
  16   9   8      508.79      428.22     46.36 o 
  17   9   8     1887.14     2020.68    131.03 o 
  18   9   8      861.44      905.68     57.59 o 
  19   9   8      606.32      649.33     48.38 o 
  20   9   8      274.02      173.00     45.23 o 
 -21  10   8      109.76      117.46    133.55 o 
 -20  10   8      867.59      794.21    120.86 o 
 -19  10   8      184.61      223.56     41.91 o 
 -18  10   8      104.91      102.41     36.73 o 
 -17  10   8      541.75      542.26     44.52 o 
 -16  10   8        0.07        9.56     36.67 o 
 -15  10   8       81.51       89.07     36.78 o 
 -14  10   8        1.18       12.44     38.01 o 
 -13  10   8      167.78      146.41     35.98 o 
 -12  10   8     1340.52     1166.42     51.52 o 
 -11  10   8       66.84       43.76     34.92 o 
 -10  10   8       68.45      123.54     35.13 o 
  -9  10   8     2298.27     2347.18     81.24 o 
  -8  10   8      148.72      165.76     36.61 o 
  -7  10   8        6.91        4.63     36.65 o 
  -6  10   8      109.64      175.84     37.62 o 
  -5  10   8      931.19      978.53     42.04 o 
  -4  10   8      710.63      824.99     38.82 o 
  -3  10   8     2042.45     2331.30    127.04 o 
  -2  10   8     2058.34     2201.08    109.55 o 
  -1  10   8        9.02       55.16     38.41 o 
   0  10   8      474.07      599.10     38.21 o 
   1  10   8      133.10      176.97     37.06 o 
   2  10   8        0.04       13.30     32.75 o 
   3  10   8      248.37      205.49     38.20 o 
   4  10   8      797.36      875.96     44.81 o 
   5  10   8      362.09      333.97     33.50 o 
   6  10   8       74.91      123.90     36.38 o 
   7  10   8        0.01      -25.44     34.97 o 
   8  10   8     1331.85     1203.46     45.17 o 
   9  10   8      224.45      303.73     41.24 o 
  10  10   8       65.93      131.21     35.25 o 
  11  10   8      310.73      356.09     37.65 o 
  12  10   8        0.46        6.82     41.21 o 
  13  10   8     1699.90     1803.48    116.33 o 
  14  10   8        4.84       38.20     50.06 o 
  15  10   8      282.79      247.74     42.62 o 
  16  10   8       82.04       56.58     40.72 o 
 -15  11   8      701.76      728.44     47.13 o 
 -14  11   8        1.47       33.40     43.61 o 
 -13  11   8      992.24      809.08    111.37 o 
 -12  11   8      658.67      549.68     41.30 o 
 -11  11   8        0.60       36.96     42.24 o 
 -10  11   8     1989.97     1706.09    115.49 o 
  -9  11   8      171.96      136.61     39.09 o 
  -8  11   8      493.09      513.06     43.26 o 
  -7  11   8      129.52      120.97     43.09 o 
  -6  11   8       52.44       80.28     40.15 o 
  -5  11   8       63.29       81.83     37.94 o 
  -4  11   8       64.86       68.50     36.91 o 
  -3  11   8      280.25      299.85     40.68 o 
  -2  11   8      226.37      193.91     43.17 o 
  -1  11   8       55.33      115.61     42.37 o 
   0  11   8        7.69        3.18     40.45 o 
   1  11   8      273.00      353.15     38.20 o 
   2  11   8        1.40       58.18     39.97 o 
   3  11   8      950.66      794.72     62.42 o 
   4  11   8     1655.38     1656.54    133.51 o 
   5  11   8       14.82       27.96     41.75 o 
   6  11   8     1071.06     1076.85     79.00 o 
   7  11   8      112.26       98.78     38.05 o 
   8  11   8      774.97      656.45     64.09 o 
   9  11   8     2925.50     2508.39    179.43 o 
  10  11   8       82.78       60.92     46.47 o 
  11  11   8      372.67      340.19     50.03 o 
 -35   0   9      869.19      755.98     85.26 o 
 -33   0   9      125.50       47.42     49.67 o 
 -31   0   9        3.66        0.76     43.41 o 
 -29   0   9      205.33      154.68     54.63 o 
 -27   0   9       39.42        5.21     45.24 o 
 -25   0   9      709.77      907.50     53.76 o 
 -23   0   9      266.40      203.05     47.84 o 
 -21   0   9      724.26      776.93     49.18 o 
 -19   0   9     1352.47     1759.33     48.02 o 
 -17   0   9      687.68      626.54     36.26 o 
 -15   0   9     1603.19     1211.53     38.16 o 
 -13   0   9     9842.58     7945.47    172.50 o 
 -11   0   9    64743.82    58315.80    638.27 o 
  -9   0   9     1873.40     1342.09     53.78 o 
  -7   0   9       22.79       44.21     44.78 o 
  -5   0   9      688.25      673.70     63.73 o 
  -3   0   9   103229.08    86137.02   1289.06 o 
  -1   0   9     5668.83     4703.50     91.41 o 
   1   0   9      222.07      207.75     34.70 o 
   3   0   9     5187.38     4692.90    121.03 o 
   5   0   9    57909.49    55225.81    273.69 o 
   7   0   9     2463.46     2909.45     69.82 o 
   9   0   9       34.43        9.51     34.04 o 
  11   0   9      242.25      249.89     37.36 o 
  13   0   9    24418.62    23950.79    400.01 o 
  15   0   9      253.63      302.66     39.79 o 
  17   0   9      401.91      440.29     37.11 o 
  19   0   9     5455.52     4766.32    199.61 o 
  21   0   9    68971.33    75849.06   2539.34 o 
  23   0   9       37.96       56.33     37.06 o 
  25   0   9      112.10      105.05     33.17 o 
  27   0   9      549.65      734.92     37.73 o 
  29   0   9    16652.30    16706.71    661.24 o 
  31   0   9      109.76       87.55     49.21 o 
 -36   1   9        4.05       13.04     44.85 o 
 -35   1   9       26.60        7.07     51.52 o 
 -34   1   9      441.56      451.28     43.29 o 
 -33   1   9       23.36       47.23     34.56 o 
 -32   1   9      170.07      164.00     38.53 o 
 -31   1   9     2106.26     2297.00     62.34 o 
 -30   1   9       14.31      -17.30     32.89 o 
 -29   1   9      299.53      399.81     37.22 o 
 -28   1   9      668.81      693.73     35.30 o 
 -27   1   9      367.76      408.64     30.64 o 
 -26   1   9      847.56      733.45     32.17 o 
 -25   1   9     2530.62     2560.69     59.56 o 
 -24   1   9      255.19      317.28     30.18 o 
 -23   1   9     2526.03     2271.05     42.71 o 
 -22   1   9     3107.87     3273.06     65.72 o 
 -21   1   9      884.90      887.84     29.98 o 
 -20   1   9      457.32      456.44     22.70 o 
 -19   1   9       24.27       55.51     21.36 o 
 -18   1   9     6068.78     6247.80     60.71 o 
 -17   1   9     1929.70     1859.52     28.06 o 
 -16   1   9     4519.19     3871.96     41.34 o 
 -15   1   9      784.15      715.44     33.90 o 
 -14   1   9      801.77      797.01     25.75 o 
 -13   1   9      758.95      690.01     25.06 o 
 -12   1   9     2798.68     3237.18     34.15 o 
 -11   1   9       14.73       17.55     21.51 o 
 -10   1   9    11810.64    10324.33     60.95 o 
  -9   1   9      159.38       62.01     19.71 o 
  -8   1   9      371.87      228.48     21.62 o 
  -7   1   9    12877.05    12379.85    137.10 o 
  -6   1   9     5211.89     3889.19     87.23 o 
  -5   1   9      913.66     1026.32     33.73 o 
  -4   1   9     1215.42     1095.37     33.43 o 
  -3   1   9      154.73      140.07     23.39 o 
  -2   1   9    21884.65    19500.36    170.16 o 
  -1   1   9     1036.93      894.33     31.92 o 
   0   1   9     1640.08     1354.97     34.21 o 
   1   1   9   133415.31   119185.91   2022.33 o 
   2   1   9       10.75      181.67     31.61 o 
   3   1   9    31312.08    28027.61    236.93 o 
   4   1   9     2145.13     1645.57     34.80 o 
   5   1   9     1833.51     1671.78     33.93 o 
   6   1   9     1998.94     1818.63     33.62 o 
   7   1   9     1973.64     1786.35     33.81 o 
   8   1   9      648.81      888.59     34.71 o 
   9   1   9   128948.55   133830.00   1571.25 o 
  10   1   9     3110.52     2608.55     34.84 o 
  11   1   9      554.56      660.44     27.09 o 
  12   1   9      621.09      475.60     26.97 o 
  13   1   9      932.10      833.62     31.26 o 
  14   1   9    26078.38    27226.23    502.74 o 
  15   1   9      848.82      803.29     28.32 o 
  16   1   9       36.10       67.88     24.62 o 
  17   1   9     6216.01     6405.76     71.10 o 
  18   1   9       23.78       47.02     26.67 o 
  19   1   9      119.74       63.89     27.32 o 
  20   1   9      504.52      431.26     24.58 o 
  21   1   9      523.98      540.25     27.39 o 
  22   1   9     3957.45     4260.28    104.48 o 
  23   1   9       83.38      193.86     24.18 o 
  24   1   9      406.62      500.11     27.16 o 
  25   1   9     1591.54     1697.22     42.41 o 
  26   1   9      676.21      804.75     30.58 o 
  27   1   9      466.40      517.04     33.03 o 
  28   1   9       35.75       67.00     28.62 o 
  29   1   9        0.10       14.47     31.35 o 
  30   1   9      819.17      810.68     48.85 o 
  31   1   9       59.60       48.93     34.25 o 
  32   1   9       64.75       57.61    126.80 o 
 -36   2   9       25.66       48.48     43.68 o 
 -35   2   9       10.87       -3.74     40.34 o 
 -34   2   9        4.39       13.33     42.03 o 
 -33   2   9      370.48      351.97     36.54 o 
 -32   2   9     6355.95     6274.03    244.91 o 
 -31   2   9      107.90       88.84     40.67 o 
 -30   2   9     1314.82     1517.78     47.30 o 
 -29   2   9      621.21      735.21     37.29 o 
 -28   2   9     2775.84     2861.72     46.42 o 
 -27   2   9    25313.19    28034.29    397.31 o 
 -26   2   9       21.98        1.10     33.32 o 
 -25   2   9     8083.40     8876.62    199.10 o 
 -24   2   9      894.92     1133.48     34.20 o 
 -23   2   9      276.15      268.06     29.51 o 
 -22   2   9     9892.10    10431.84    108.76 o 
 -21   2   9     3620.63     3876.10     47.13 o 
 -20   2   9       70.68       84.74     21.39 o 
 -19   2   9     2270.04     2326.09     29.89 o 
 -18   2   9       17.69       55.36     23.84 o 
 -17   2   9    13600.46    13396.15    178.61 o 
 -16   2   9     9573.28     9730.78    104.68 o 
 -15   2   9     3791.34     3623.28     60.03 o 
 -14   2   9     2088.56     1892.04     30.51 o 
 -13   2   9    25110.55    23453.53    185.69 o 
 -12   2   9     1480.70     1230.16     25.98 o 
 -11   2   9     1016.96     1264.77     93.58 o 
 -10   2   9        1.39       15.36     23.13 o 
  -9   2   9     6219.61     5687.73     61.23 o 
  -8   2   9     8683.53     8247.96     66.78 o 
  -7   2   9     2886.24     2185.24     35.67 o 
  -6   2   9    34001.41    30935.35    365.71 o 
  -5   2   9      136.01      170.14     22.70 o 
  -4   2   9      370.28      303.09     25.22 o 
  -3   2   9     1292.23     1103.21     32.02 o 
  -2   2   9     1428.38     1066.73     30.10 o 
  -1   2   9    37954.14    31642.61    375.53 o 
   0   2   9      655.73      854.27     54.98 o 
   1   2   9      216.57      153.79     27.90 o 
   2   2   9     9221.22     9325.74    121.03 o 
   3   2   9    34861.48    31852.89    266.29 o 
   4   2   9      359.97      375.36     25.02 o 
   5   2   9     4044.01     4557.78     56.70 o 
   6   2   9     4096.14     3676.93     56.01 o 
   7   2   9     5540.27     5218.79     45.00 o 
   8   2   9    34774.55    31426.15    339.53 o 
   9   2   9     1399.00     1376.39     28.55 o 
  10   2   9    18742.81    19574.40    218.49 o 
  11   2   9     3188.31     3266.05     38.92 o 
  12   2   9     2640.90     2634.33     52.68 o 
  13   2   9    10563.71     9998.73     92.40 o 
  14   2   9     1431.70     1537.62     32.83 o 
  15   2   9      728.92      608.75     29.90 o 
  16   2   9     5899.61     5378.93     94.26 o 
  17   2   9      297.98      293.41     27.36 o 
  18   2   9     8629.83     8955.13    180.09 o 
  19   2   9      268.24      277.13     25.47 o 
  20   2   9        0.56       27.89     31.41 o 
  21   2   9     1556.68     1743.58     44.15 o 
  22   2   9       89.39      100.42     26.44 o 
  23   2   9     1104.71     1149.68     30.01 o 
  24   2   9     2884.27     3095.69     54.80 o 
  25   2   9      300.20      371.84     28.36 o 
  26   2   9       32.82       31.31     30.60 o 
  27   2   9       20.69       82.04     29.53 o 
  28   2   9       61.79       69.33     32.15 o 
  29   2   9     1737.80     1696.94     74.62 o 
  30   2   9       36.79       41.73     30.25 o 
  31   2   9       67.13       77.18     35.17 o 
 -35   3   9       53.37       48.14     37.70 o 
 -34   3   9      127.42       68.88     38.63 o 
 -33   3   9     3195.64     3046.70    110.97 o 
 -32   3   9       41.73       57.61     29.70 o 
 -31   3   9     2496.34     2422.06    117.26 o 
 -30   3   9      333.45      322.95     32.45 o 
 -29   3   9       17.94       35.62     30.13 o 
 -28   3   9      802.12      983.26     38.79 o 
 -27   3   9      943.78      977.52     33.18 o 
 -26   3   9      289.61      282.56     31.70 o 
 -25   3   9     2597.57     2932.52     44.86 o 
 -24   3   9     2178.40     2531.64     53.04 o 
 -23   3   9      582.74      852.56     27.44 o 
 -22   3   9     2036.43     2167.17     46.30 o 
 -21   3   9     2068.33     2161.53     44.64 o 
 -20   3   9      494.79      629.60     24.60 o 
 -19   3   9        6.57       43.09     23.63 o 
 -18   3   9     1451.03     1441.21     31.32 o 
 -17   3   9     2566.04     2470.74     30.33 o 
 -16   3   9     7776.54     7813.57    106.52 o 
 -15   3   9     2470.74     3037.29     70.84 o 
 -14   3   9     1011.94      972.32     27.30 o 
 -13   3   9      228.01      303.25     22.50 o 
 -12   3   9    16520.41    16726.07    142.40 o 
 -11   3   9      628.07      683.76     25.24 o 
 -10   3   9     6723.41     5946.89     64.54 o 
  -9   3   9    11154.57     9542.11     54.66 o 
  -8   3   9    15180.42    13251.63    176.87 o 
  -7   3   9    85745.77    76976.75   1439.08 o 
  -6   3   9     4213.47     3722.44     43.91 o 
  -5   3   9     7448.35     6144.14     55.89 o 
  -4   3   9     3801.50     3724.50     39.27 o 
  -3   3   9     4593.22     4242.40     51.77 o 
  -2   3   9    24996.02    23612.91    225.04 o 
  -1   3   9     2846.42     2279.47     34.98 o 
   0   3   9     1598.68     1212.62     30.25 o 
   1   3   9     3478.12     3455.71     52.24 o 
   2   3   9     7738.10     6434.01     64.77 o 
   3   3   9    11662.96    10892.01    117.39 o 
   4   3   9       89.55      305.91     25.52 o 
   5   3   9     4195.40     4280.88     45.83 o 
   6   3   9    26803.05    25925.54    314.94 o 
   7   3   9     5462.79     5110.92     83.51 o 
   8   3   9        0.66       19.96     22.91 o 
   9   3   9     4326.37     4731.42     62.51 o 
  10   3   9     2334.28     2234.09     32.12 o 
  11   3   9     2792.28     2762.66     52.10 o 
  12   3   9      294.41      328.24     27.46 o 
  13   3   9      294.56      214.08     25.85 o 
  14   3   9       10.53       40.89     25.39 o 
  15   3   9     1268.49     1228.22     31.02 o 
  16   3   9       54.93       34.72     24.45 o 
  17   3   9      339.23      360.38     26.85 o 
  18   3   9       23.38       25.74     28.32 o 
  19   3   9      515.58      746.93     29.25 o 
  20   3   9       14.28       39.13     31.87 o 
  21   3   9      221.28      240.21     31.86 o 
  22   3   9     4717.43     5510.59    125.58 o 
  23   3   9      430.84      418.51     30.31 o 
  24   3   9       21.75        7.67     28.91 o 
  25   3   9       78.08      143.02     28.78 o 
  26   3   9      352.95      335.02     32.87 o 
  27   3   9      395.96      366.72     29.14 o 
  28   3   9     1044.91     1090.04     59.45 o 
  29   3   9       18.14       30.14     32.96 o 
  30   3   9        9.72       25.66     33.71 o 
 -34   4   9        2.38      -16.91     42.08 o 
 -33   4   9        7.18       19.85     32.93 o 
 -32   4   9     1439.46     1307.17     38.95 o 
 -31   4   9     1138.45     1274.36     43.35 o 
 -30   4   9      271.31      338.47     30.28 o 
 -29   4   9       57.31      108.08     30.00 o 
 -28   4   9      469.89      433.97     30.41 o 
 -27   4   9      926.19     1177.13     54.07 o 
 -26   4   9      181.23      173.16     28.05 o 
 -25   4   9     1289.60     1521.40     46.22 o 
 -24   4   9      129.49      180.81     29.37 o 
 -23   4   9     1390.37     1512.58     44.40 o 
 -22   4   9     2312.27     2043.37     39.82 o 
 -21   4   9       14.68       28.68     23.11 o 
 -20   4   9     3919.42     3955.76     73.40 o 
 -19   4   9     2487.87     2344.31     45.46 o 
 -18   4   9     1535.65     1455.69     27.59 o 
 -17   4   9     5513.75     5121.42     65.03 o 
 -16   4   9     1141.07      944.38     24.25 o 
 -15   4   9      879.18      891.28     25.18 o 
 -14   4   9    10594.36    11335.00    211.79 o 
 -13   4   9    10916.78    10964.66    113.12 o 
 -12   4   9     2084.78     2300.82     38.99 o 
 -11   4   9     6334.10     6494.02    115.73 o 
 -10   4   9     7794.19     7430.35     93.68 o 
  -9   4   9     7001.62     6451.45     62.67 o 
  -8   4   9        3.45       28.68     23.61 o 
  -7   4   9       93.86       80.29     22.81 o 
  -6   4   9      834.17      813.25     28.79 o 
  -5   4   9     5109.46     5288.17     45.71 o 
  -4   4   9      995.51      795.24     30.40 o 
  -3   4   9    17112.45    16209.70    127.66 o 
  -2   4   9    10049.53     8578.81     98.89 o 
  -1   4   9    52994.44    54102.88    900.78 o 
   0   4   9     2394.00     1984.10     47.90 o 
   1   4   9        4.69      188.56     28.53 o 
   2   4   9     3238.25     3038.14     40.11 o 
   3   4   9    18454.41    16623.83    181.63 o 
   4   4   9      475.86      349.62     29.98 o 
   5   4   9        8.24       39.71     23.60 o 
   6   4   9     6226.45     5753.50     55.35 o 
   7   4   9       25.64       78.64     22.76 o 
   8   4   9     3450.20     3525.16     38.96 o 
   9   4   9     2415.72     1930.91     35.63 o 
  10   4   9    30921.34    32361.60    382.02 o 
  11   4   9     6085.19     5409.08     54.29 o 
  12   4   9      703.89      607.68     34.79 o 
  13   4   9     4009.85     3989.69     64.23 o 
  14   4   9     5365.81     5478.69     52.28 o 
  15   4   9     4299.89     4850.09     78.58 o 
  16   4   9      665.44      737.90     33.15 o 
  17   4   9      456.54      379.69     30.34 o 
  18   4   9       31.16       55.55     28.16 o 
  19   4   9        6.49       31.10     27.38 o 
  20   4   9       74.02       40.81     32.49 o 
  21   4   9      270.68      487.83     33.48 o 
  22   4   9      135.80      107.65     30.28 o 
  23   4   9      404.49      407.21     35.76 o 
  24   4   9      221.25      264.70     32.31 o 
  25   4   9        0.46       20.63     34.93 o 
  26   4   9     3430.36     3325.14    185.84 o 
  27   4   9       24.56       30.79     31.42 o 
  28   4   9       60.59       82.47     31.85 o 
  29   4   9      917.57     1078.53     44.24 o 
  30   4   9       28.06       18.60     40.34 o 
 -33   5   9      133.04      117.78     39.75 o 
 -32   5   9        3.20       24.72     40.10 o 
 -31   5   9      111.16       84.38     34.16 o 
 -30   5   9       96.25      146.65     36.20 o 
 -29   5   9        1.57       28.71     32.85 o 
 -28   5   9      331.50      399.27     32.35 o 
 -27   5   9      511.78      458.20     29.25 o 
 -26   5   9      616.97      523.57     27.86 o 
 -25   5   9     1121.85     1239.38     47.55 o 
 -24   5   9      262.79      291.24     24.63 o 
 -23   5   9      926.65      992.10     37.29 o 
 -22   5   9     4618.28     5162.11    107.20 o 
 -21   5   9       58.45       45.65     25.96 o 
 -20   5   9      372.41      587.07     26.88 o 
 -19   5   9      240.40      224.29     24.61 o 
 -18   5   9     1384.45     1263.63     31.17 o 
 -17   5   9      438.29      441.73     26.42 o 
 -16   5   9     7080.60     6525.07     85.19 o 
 -15   5   9        3.09       27.02     24.40 o 
 -14   5   9      659.93      706.88     27.31 o 
 -13   5   9     6375.49     6444.99     88.14 o 
 -12   5   9    29645.58    29227.65    393.85 o 
 -11   5   9    12947.71    12394.74     84.80 o 
 -10   5   9     4414.04     4371.40     79.33 o 
  -9   5   9     6010.32     5993.71    105.78 o 
  -8   5   9     6936.09     7082.60     90.44 o 
  -7   5   9      361.18      413.71     30.07 o 
  -6   5   9    43555.83    40295.83    247.38 o 
  -5   5   9      681.75      555.71     30.31 o 
  -4   5   9     3108.58     3017.84     38.08 o 
  -3   5   9     4762.61     4749.92     42.96 o 
  -2   5   9       41.88       40.14     27.01 o 
  -1   5   9        7.17       49.18     21.72 o 
   0   5   9     9499.23     8568.71    161.67 o 
   1   5   9     7962.80     7746.53     85.09 o 
   2   5   9     2081.98     2038.03     30.23 o 
   3   5   9     1898.37     2080.42     33.97 o 
   4   5   9     1570.07     1514.48     28.22 o 
   5   5   9        0.05       17.25     21.44 o 
   6   5   9       62.69       35.93     24.08 o 
   7   5   9      491.32      563.42     26.32 o 
   8   5   9      331.47      302.41     27.41 o 
   9   5   9        6.68       36.95     25.06 o 
  10   5   9        4.22       40.15     26.71 o 
  11   5   9     5051.90     5253.54    123.95 o 
  12   5   9       29.80       53.55     30.08 o 
  13   5   9      990.07     1062.32     34.00 o 
  14   5   9     3729.28     3914.20     66.70 o 
  15   5   9     3623.41     3984.39     56.41 o 
  16   5   9      384.83      432.31     36.38 o 
  17   5   9     2625.66     3195.55     46.98 o 
  18   5   9      689.26      714.86     49.26 o 
  19   5   9     8725.16     8524.94    336.58 o 
  20   5   9     2629.05     2982.35     68.95 o 
  21   5   9      114.69      157.09     37.58 o 
  22   5   9      416.28      459.49     37.63 o 
  23   5   9       23.67       31.42     41.22 o 
  24   5   9        1.36       18.71     39.84 o 
  25   5   9      402.72      329.47     35.17 o 
  26   5   9       87.18       86.37     42.12 o 
  27   5   9     4116.96     3609.51    254.56 o 
  28   5   9      217.11      114.66     37.38 o 
 -32   6   9       35.88       27.04     48.33 o 
 -31   6   9      152.43      167.10     38.31 o 
 -30   6   9        0.14       17.89     35.40 o 
 -29   6   9       12.28       64.97     35.02 o 
 -28   6   9      583.25      435.84     35.55 o 
 -27   6   9       21.74       45.74     34.17 o 
 -26   6   9       11.78       13.57     30.16 o 
 -25   6   9       82.90      120.12     32.36 o 
 -24   6   9      255.20      360.60     27.50 o 
 -23   6   9     2029.83     1931.29     41.77 o 
 -22   6   9      105.03      141.32     26.31 o 
 -21   6   9     1239.48     1141.07     30.75 o 
 -20   6   9     3822.81     4082.59     89.21 o 
 -19   6   9     2599.34     2537.15     35.34 o 
 -18   6   9     9195.03     9351.72    106.77 o 
 -17   6   9      335.03      417.22     26.60 o 
 -16   6   9    14881.81    15101.59    269.78 o 
 -15   6   9     3250.85     3531.93     39.44 o 
 -14   6   9     2003.92     2107.45     38.61 o 
 -13   6   9      194.24      246.45     29.02 o 
 -12   6   9    11769.47    11737.24    206.28 o 
 -11   6   9    25978.31    27080.82    477.58 o 
 -10   6   9     2028.85     2061.84     33.59 o 
  -9   6   9     4869.55     5057.32     61.98 o 
  -8   6   9      634.75      661.37     31.41 o 
  -7   6   9      504.77      540.30     28.18 o 
  -6   6   9    10020.12     9758.20    105.38 o 
  -5   6   9     4592.84     4741.40     44.61 o 
  -4   6   9      370.70      381.01     28.15 o 
  -3   6   9    12370.09    11842.37    116.60 o 
  -2   6   9    19526.12    19211.16    218.43 o 
  -1   6   9     8222.58     8095.55    144.67 o 
   0   6   9     1810.28     1917.87     35.29 o 
   1   6   9      291.94      362.23     28.72 o 
   2   6   9     5325.54     5136.06    100.05 o 
   3   6   9     2713.04     2579.86     65.22 o 
   4   6   9     4258.37     4318.58     52.21 o 
   5   6   9     1476.49     1670.73     35.81 o 
   6   6   9     4487.20     4438.63     44.22 o 
   7   6   9      191.69      276.36     29.56 o 
   8   6   9    12551.54    12033.35    125.00 o 
   9   6   9     3503.60     3778.12     68.14 o 
  10   6   9      773.98      778.79     27.74 o 
  11   6   9       68.81       62.81     27.16 o 
  12   6   9      458.80      529.77     31.20 o 
  13   6   9     1888.70     2243.90     36.94 o 
  14   6   9      378.32      347.67     32.11 o 
  15   6   9     4149.56     4497.23     74.90 o 
  16   6   9     2668.45     2974.54     51.24 o 
  17   6   9        9.05       87.69     39.52 o 
  18   6   9     3460.82     3441.08    141.20 o 
  19   6   9      242.98      222.13     37.83 o 
  20   6   9     6414.59     5926.98    211.41 o 
  21   6   9     1277.61     1184.50     55.05 o 
  22   6   9      216.68      221.74     40.06 o 
  23   6   9      238.96      261.78     39.39 o 
  24   6   9     1374.97     1361.29     75.24 o 
  25   6   9     2042.87     1663.21     74.50 o 
  26   6   9     1131.61     1031.67     96.15 o 
  27   6   9       46.56       19.72     35.43 o 
 -30   7   9      328.84      225.22     38.84 o 
 -29   7   9      189.03      182.90     36.38 o 
 -28   7   9      394.68      325.10     34.50 o 
 -27   7   9      125.59      108.93     33.38 o 
 -26   7   9      637.05      613.80     36.77 o 
 -25   7   9       55.81       49.67     33.44 o 
 -24   7   9      581.95      551.80     33.79 o 
 -23   7   9     1220.55     1212.05     34.22 o 
 -22   7   9      784.40      755.40     30.78 o 
 -21   7   9      533.15      550.62     34.58 o 
 -20   7   9     4089.06     4291.57     78.54 o 
 -19   7   9      127.79      175.31     28.09 o 
 -18   7   9     1180.86     1231.68     30.88 o 
 -17   7   9       84.66       92.03     26.41 o 
 -16   7   9      197.59      283.96     28.72 o 
 -15   7   9     1338.07     1491.61     31.69 o 
 -14   7   9        0.45       10.93     22.94 o 
 -13   7   9     1678.71     1748.95     32.85 o 
 -12   7   9     6294.96     6661.62     97.04 o 
 -11   7   9      392.73      403.45     31.37 o 
 -10   7   9     3925.04     4154.61     52.51 o 
  -9   7   9    11620.39    11822.21    213.72 o 
  -8   7   9      675.09      716.14     44.11 o 
  -7   7   9     4297.41     4658.95     78.49 o 
  -6   7   9     5844.63     6113.85     57.34 o 
  -5   7   9      390.81      470.40     28.36 o 
  -4   7   9      979.92      970.48     31.07 o 
  -3   7   9      954.10     1106.17     33.16 o 
  -2   7   9     6741.60     7177.44     91.31 o 
  -1   7   9     1149.79     1089.94     32.49 o 
   0   7   9    34847.84    34732.00    835.85 o 
   1   7   9     5312.26     5213.89     76.44 o 
   2   7   9      154.80      207.80     28.02 o 
   3   7   9     2317.60     2508.43     39.64 o 
   4   7   9     3988.12     3863.00     66.56 o 
   5   7   9    11907.47    11433.10    175.10 o 
   6   7   9     2364.73     2556.23     45.07 o 
   7   7   9      284.69      317.03     27.02 o 
   8   7   9    12796.63    13220.27    185.38 o 
   9   7   9     3407.47     3724.27     41.82 o 
  10   7   9      196.97      268.69     31.29 o 
  11   7   9     2208.96     2312.03     47.83 o 
  12   7   9        8.62       84.67     33.28 o 
  13   7   9       95.37      133.38     33.95 o 
  14   7   9      697.03      690.79     36.66 o 
  15   7   9      202.12      157.89     35.03 o 
  16   7   9     2271.37     2322.95     81.45 o 
  17   7   9      811.63      778.06     40.08 o 
  18   7   9      115.81      187.42     44.55 o 
  19   7   9       42.81       99.54     35.53 o 
  20   7   9     1050.92     1150.72     49.60 o 
  21   7   9      295.09      227.73     38.96 o 
  22   7   9        0.09        8.15     33.47 o 
  23   7   9        9.78      -33.09     39.88 o 
  24   7   9     1201.43     1181.90    105.66 o 
  25   7   9     1364.09     1109.52     85.30 o 
 -27   8   9      202.62      164.77     40.46 o 
 -26   8   9      746.28      616.91     39.93 o 
 -25   8   9       28.68       11.12     36.36 o 
 -24   8   9      159.65      163.04     35.88 o 
 -23   8   9      580.25      552.98     38.51 o 
 -22   8   9      873.70      772.60     32.52 o 
 -21   8   9      948.38      885.09     33.86 o 
 -20   8   9      430.73      374.41     41.38 o 
 -19   8   9      335.20      332.84     35.25 o 
 -18   8   9     1134.20     1146.24     34.03 o 
 -17   8   9     1128.99     1270.04     36.27 o 
 -16   8   9        1.85       16.07     25.03 o 
 -15   8   9      100.31       75.48     30.26 o 
 -14   8   9       15.06       17.00     24.64 o 
 -13   8   9     1816.81     1915.72     38.44 o 
 -12   8   9      161.67      268.39     29.16 o 
 -11   8   9     4643.02     5218.30    145.03 o 
 -10   8   9      309.70      395.83     32.24 o 
  -9   8   9      154.71      175.05     28.69 o 
  -8   8   9     2022.71     2193.17     34.52 o 
  -7   8   9      404.25      477.07     30.04 o 
  -6   8   9        5.07       27.01     30.08 o 
  -5   8   9     3648.85     3865.70     42.26 o 
  -4   8   9     2683.06     2897.57     65.34 o 
  -3   8   9     8072.63     8727.95    167.26 o 
  -2   8   9      457.79      574.14     30.74 o 
  -1   8   9     5520.38     5671.51     72.60 o 
   0   8   9     3661.94     3721.75     76.27 o 
   1   8   9        0.93       35.12     27.94 o 
   2   8   9       41.31       91.29     31.27 o 
   3   8   9      176.14      134.87     30.16 o 
   4   8   9        8.62       54.64     27.31 o 
   5   8   9     1587.95     1542.61     40.56 o 
   6   8   9      168.57      227.53     27.11 o 
   7   8   9       73.20      104.83     28.56 o 
   8   8   9      148.28      248.69     31.66 o 
   9   8   9     2273.51     2289.42     43.94 o 
  10   8   9      444.77      557.09     30.22 o 
  11   8   9      176.78      220.60     31.11 o 
  12   8   9        1.37       22.32     30.63 o 
  13   8   9        6.27       43.35     30.85 o 
  14   8   9      183.44       99.64     33.65 o 
  15   8   9       72.13       62.30     35.43 o 
  16   8   9      888.11      718.31     38.66 o 
  17   8   9     3312.83     3366.25    148.45 o 
  18   8   9     1355.10     1511.43     93.87 o 
  19   8   9     2261.19     2060.34    221.73 o 
  20   8   9     5277.45     4892.18    292.42 o 
  21   8   9     1691.38     1681.93    197.80 o 
  22   8   9      161.45       78.96     43.65 o 
  23   8   9      106.62       81.37     42.92 o 
 -24   9   9        0.51       48.00     44.35 o 
 -23   9   9      144.07      130.63     37.71 o 
 -22   9   9      810.01      681.73     36.61 o 
 -21   9   9      482.42      441.55     39.15 o 
 -20   9   9     5350.66     5418.58    303.58 o 
 -19   9   9     1793.57     1587.68     79.70 o 
 -18   9   9     1059.46     1221.66     83.22 o 
 -17   9   9     1613.42     1760.12     82.08 o 
 -16   9   9     1369.40     1438.88     60.22 o 
 -15   9   9      793.10      742.17     34.97 o 
 -14   9   9      523.43      629.70     40.67 o 
 -13   9   9       31.38       71.57     31.76 o 
 -12   9   9     3542.40     3811.31    118.68 o 
 -11   9   9     3033.61     3270.41     72.94 o 
 -10   9   9      269.58      195.02     32.50 o 
  -9   9   9       89.81       77.03     31.74 o 
  -8   9   9       95.72      169.91     32.29 o 
  -7   9   9      119.35      137.30     28.77 o 
  -6   9   9       39.05       45.58     28.62 o 
  -5   9   9        5.60        4.30     33.98 o 
  -4   9   9     1048.67     1111.13     40.50 o 
  -3   9   9       31.37       37.50     32.19 o 
  -2   9   9     4507.31     4690.41    135.49 o 
  -1   9   9      176.22      187.83     31.06 o 
   0   9   9      721.93      740.27     31.96 o 
   1   9   9     2629.28     2650.18     57.71 o 
   2   9   9      345.30      416.07     32.05 o 
   3   9   9      104.14      157.23     31.78 o 
   4   9   9     7463.82     7631.54    135.87 o 
   5   9   9     3777.17     3925.75    105.07 o 
   6   9   9     6091.90     6524.06    166.31 o 
   7   9   9     1334.64     1566.33     40.88 o 
   8   9   9      803.03      802.21     37.57 o 
   9   9   9      724.79      726.13     33.36 o 
  10   9   9      244.52      252.69     33.64 o 
  11   9   9      241.18      296.45     39.70 o 
  12   9   9     1492.56     1441.99     46.17 o 
  13   9   9      149.18      156.22     39.05 o 
  14   9   9     1144.66     1132.78     59.17 o 
  15   9   9       23.67        6.42     40.67 o 
  16   9   9      562.67      649.75     56.95 o 
  17   9   9      166.93      262.78     48.66 o 
  18   9   9       92.93       99.75     49.45 o 
  19   9   9       70.89       38.83     39.53 o 
  20   9   9      265.89      264.32     48.96 o 
 -21  10   9      114.68       71.46     56.92 o 
 -20  10   9     1650.57     1186.09     63.29 o 
 -19  10   9     1192.46     1141.66    120.95 o 
 -18  10   9       62.01       83.29     44.40 o 
 -17  10   9      363.59      407.29     39.69 o 
 -16  10   9        6.46       28.95     34.02 o 
 -15  10   9        1.20       -4.39     36.88 o 
 -14  10   9      189.47       91.59     37.57 o 
 -13  10   9      778.82      722.11     38.66 o 
 -12  10   9      362.58      369.69     37.98 o 
 -11  10   9     4937.91     5350.71    260.99 o 
 -10  10   9      242.17      251.27     35.51 o 
  -9  10   9        1.54       33.89     37.40 o 
  -8  10   9     2683.29     2695.02    129.88 o 
  -7  10   9       40.98       45.98     33.94 o 
  -6  10   9     1953.26     2322.16    137.23 o 
  -5  10   9     2908.63     2935.38     83.09 o 
  -4  10   9        0.23       32.65     35.08 o 
  -3  10   9      260.88      289.35     35.47 o 
  -2  10   9     3362.11     3545.59    187.85 o 
  -1  10   9      536.37      472.12     32.89 o 
   0  10   9      592.54      572.72     34.49 o 
   1  10   9      421.93      389.81     34.86 o 
   2  10   9      223.77      176.09     38.18 o 
   3  10   9        0.04       21.81     34.15 o 
   4  10   9       93.61      104.33     32.12 o 
   5  10   9     2286.33     2523.80    126.31 o 
   6  10   9      565.09      589.01     35.42 o 
   7  10   9      125.38      123.57     39.23 o 
   8  10   9      421.53      361.65     37.01 o 
   9  10   9      552.73      574.85     41.25 o 
  10  10   9      162.66      132.49     41.34 o 
  11  10   9       73.02       84.44     41.74 o 
  12  10   9        7.63       36.28     42.94 o 
  13  10   9       35.50       58.65     42.85 o 
  14  10   9       22.43      -22.50     47.92 o 
  15  10   9      121.88       74.66     42.96 o 
  16  10   9       79.80       99.97     39.57 o 
 -15  11   9      885.67      790.49     49.67 o 
 -14  11   9       78.58       97.95     46.70 o 
 -13  11   9      245.51      200.16     43.58 o 
 -12  11   9     1094.94      978.00     43.95 o 
 -11  11   9       31.85       44.75     39.96 o 
 -10  11   9       29.14       19.31     40.14 o 
  -9  11   9        2.71       11.77     38.44 o 
  -8  11   9        2.88       13.91     42.23 o 
  -7  11   9        1.54       25.14     37.14 o 
  -6  11   9        1.70       20.56     35.70 o 
  -5  11   9      128.52      153.29     39.48 o 
  -4  11   9       28.71       45.42     41.94 o 
  -3  11   9        6.53       54.26     42.65 o 
  -2  11   9      770.06      697.77     46.21 o 
  -1  11   9      234.73      242.16     38.31 o 
   0  11   9      144.19      227.92     43.68 o 
   1  11   9     3545.63     3400.38    214.89 o 
   2  11   9      492.30      542.04     40.23 o 
   3  11   9      319.04      333.13     42.37 o 
   4  11   9      675.87      658.80     52.90 o 
   5  11   9      652.60      541.59     45.25 o 
   6  11   9     1039.23      859.47     51.48 o 
   7  11   9      224.52      199.21     37.59 o 
   8  11   9      170.12      141.79     48.15 o 
   9  11   9        8.42       24.53     48.68 o 
  10  11   9      353.35      201.55     49.87 o 
 -36   0  10      647.75      694.41     67.30 o 
 -34   0  10       43.38      119.06     57.52 o 
 -32   0  10       10.22       59.02     60.45 o 
 -30   0  10    18337.52    19449.21   1043.79 o 
 -28   0  10      113.02       78.02     46.70 o 
 -26   0  10        3.25      -23.79     39.43 o 
 -24   0  10       64.88       57.08     36.96 o 
 -22   0  10    11689.49    12009.50    249.30 o 
 -20   0  10      131.62      181.84     39.58 o 
 -18   0  10        0.34       13.70     36.79 o 
 -16   0  10    13001.22    11959.54    210.25 o 
 -14   0  10    48994.72    43804.41   1251.23 o 
 -12   0  10     3059.53     2514.03     43.78 o 
 -10   0  10       57.31       55.70     28.87 o 
  -8   0  10     1697.36     2130.27     62.73 o 
  -4   0  10    13263.68    10307.81    231.03 o 
  -2   0  10      207.81      200.76     39.39 o 
   0   0  10     8572.02     7166.29    149.29 o 
   2   0  10   216858.97   189587.84   2314.82 o 
   4   0  10     6562.12     5852.78    103.18 o 
   6   0  10      474.02      298.57     34.30 o 
   8   0  10     2308.22     2283.29     50.11 o 
  10   0  10    74944.08    73619.14   1180.98 o 
  12   0  10        2.34       55.06     41.21 o 
  14   0  10       13.86       16.22     43.15 o 
  16   0  10     1158.07      978.49     36.80 o 
  18   0  10     1948.29     2540.91     51.66 o 
  20   0  10     1829.01     1939.93     80.17 o 
  22   0  10      172.97      215.64     34.96 o 
  24   0  10        0.04       66.28     39.18 o 
  26   0  10     2851.61     3319.65    147.75 o 
  28   0  10     2533.66     2645.50    136.74 o 
  30   0  10       52.58      -11.77     41.75 o 
 -36   1  10       58.86       20.24     44.28 o 
 -35   1  10      192.29      119.06     38.11 o 
 -34   1  10     2416.05     2459.70    100.32 o 
 -33   1  10      421.88      408.59     46.24 o 
 -32   1  10       98.47       82.55     35.55 o 
 -31   1  10      428.02      425.87     36.47 o 
 -30   1  10       60.95       50.59     35.06 o 
 -29   1  10     1444.92     1391.41     41.61 o 
 -28   1  10       61.68       44.82     33.26 o 
 -27   1  10       40.51       82.01     31.60 o 
 -26   1  10     4245.53     4997.38    113.49 o 
 -25   1  10     1665.15     1931.09     47.30 o 
 -24   1  10      737.35      824.80     35.22 o 
 -23   1  10      310.39      458.40     31.56 o 
 -22   1  10       86.98       94.85     30.04 o 
 -21   1  10     8399.58     9424.42     95.43 o 
 -20   1  10        2.33        3.77     24.79 o 
 -19   1  10      158.30      155.28     24.10 o 
 -18   1  10       44.52      115.33     24.24 o 
 -17   1  10     2127.91     1976.97     33.25 o 
 -16   1  10       27.76       68.84     23.46 o 
 -15   1  10    48016.81    47035.96    439.86 o 
 -14   1  10       31.63       75.33     22.51 o 
 -13   1  10     6697.43     6673.57    117.37 o 
 -12   1  10      282.98      391.97     19.83 o 
 -11   1  10      195.16      155.93     19.83 o 
 -10   1  10      128.42     4581.56   1448.64 o 
  -9   1  10      658.69      444.14     22.81 o 
  -8   1  10     4367.54     3380.05     40.05 o 
  -7   1  10     2276.18     1646.02     35.09 o 
  -6   1  10      550.52      449.27     29.69 o 
  -5   1  10    37188.05    34779.61    451.21 o 
  -4   1  10     4049.05     3490.26     50.65 o 
  -3   1  10       43.83       33.22     22.76 o 
  -2   1  10     3516.37     3366.80     50.17 o 
  -1   1  10     4140.16     3159.47     50.26 o 
   0   1  10      426.11      377.47     27.41 o 
   2   1  10       25.11       91.77     23.46 o 
   3   1  10   106554.03    94893.45    569.49 o 
   4   1  10     2654.85     2269.10     38.30 o 
   5   1  10     4878.79     4156.94     64.61 o 
   6   1  10    41653.57    40611.42    299.17 o 
   7   1  10     2626.99     2429.43     42.57 o 
   8   1  10     2121.18     2059.58     36.81 o 
   9   1  10     2707.24     3307.22     59.99 o 
  10   1  10      971.35      792.76     28.68 o 
  11   1  10    17238.31    16746.91    162.23 o 
  12   1  10     3390.00     3241.69     39.06 o 
  13   1  10     3279.18     3278.27     38.00 o 
  14   1  10    21290.17    21478.67    284.08 o 
  15   1  10      827.72      901.10     29.59 o 
  16   1  10       18.62       25.26     28.26 o 
  17   1  10      788.61      653.87     25.22 o 
  18   1  10      274.93      293.99     26.97 o 
  19   1  10     3093.68     2833.78     36.94 o 
  20   1  10      664.76      861.12     31.10 o 
  21   1  10     2721.89     2495.14     59.82 o 
  22   1  10    12744.68    14133.98    294.92 o 
  23   1  10      192.36      207.09     26.44 o 
  24   1  10     1310.37     1310.99     40.59 o 
  25   1  10     3415.49     3810.29     60.30 o 
  26   1  10       63.72       51.58     26.19 o 
  27   1  10      902.61      928.39     37.36 o 
  28   1  10      271.78      221.21     32.48 o 
  29   1  10        0.87       -1.61     31.60 o 
  30   1  10     1484.86     1382.49     95.18 o 
  31   1  10      183.36       95.65     32.53 o 
 -36   2  10     1001.19      793.98     52.34 o 
 -35   2  10       53.66       93.35     43.85 o 
 -34   2  10       14.35        7.15     36.34 o 
 -33   2  10      954.37      902.63     47.98 o 
 -32   2  10      714.49      673.50     42.36 o 
 -31   2  10       89.36       98.41     37.73 o 
 -30   2  10     1077.49     1177.03     40.38 o 
 -29   2  10       31.54       62.42     33.52 o 
 -28   2  10     2565.68     2757.95     44.05 o 
 -27   2  10      644.39      660.20     31.01 o 
 -26   2  10        1.28       14.98     34.08 o 
 -25   2  10     8427.89     9912.54    291.81 o 
 -24   2  10       83.53      100.60     28.02 o 
 -23   2  10      630.20      607.45     28.67 o 
 -22   2  10      381.98      318.58     24.48 o 
 -21   2  10      910.77      975.88     26.32 o 
 -20   2  10      785.20      789.06     25.31 o 
 -19   2  10    15415.16    16533.07    236.29 o 
 -18   2  10      187.89      197.10     22.30 o 
 -17   2  10     3077.17     3216.28     73.87 o 
 -16   2  10       20.80       55.98     22.35 o 
 -15   2  10     2583.50     2122.36     32.52 o 
 -14   2  10     3405.94     3448.65     31.66 o 
 -13   2  10      106.93       74.19     19.18 o 
 -12   2  10     1828.53     1794.84     31.03 o 
 -11   2  10     1334.66     1609.67     30.85 o 
 -10   2  10      342.18      392.78     24.24 o 
  -9   2  10     6575.98     6124.04     57.70 o 
  -8   2  10     9373.36     8764.86    113.29 o 
  -7   2  10     2555.61     2414.22     37.62 o 
  -6   2  10   164652.06   144608.81   2691.15 o 
  -5   2  10      680.02      675.05     28.34 o 
  -4   2  10     1986.25     1933.85     39.78 o 
  -3   2  10     2980.12     2739.63     40.75 o 
  -2   2  10      770.65      756.46     30.84 o 
  -1   2  10    78932.89    70492.92    880.77 o 
   0   2  10     2199.28     1751.61     36.30 o 
   1   2  10     3500.33     2865.78     41.99 o 
   2   2  10       36.81      117.38     26.28 o 
   3   2  10        0.29       39.45     27.13 o 
   4   2  10     3522.48     3381.60     52.03 o 
   5   2  10     2807.15     3722.65     44.33 o 
   6   2  10     1437.86     1322.43     33.77 o 
   7   2  10      172.03      238.86     23.30 o 
   8   2  10      830.50      620.10     27.94 o 
   9   2  10      191.18      273.73     22.81 o 
  10   2  10     1181.67     1137.52     31.05 o 
  11   2  10     2652.06     2556.37     37.70 o 
  12   2  10      400.66      470.77     29.07 o 
  13   2  10    37006.43    36683.63    353.17 o 
  14   2  10      147.41      129.93     27.00 o 
  15   2  10      825.33      763.97     31.09 o 
  16   2  10    19259.22    18906.01    225.97 o 
  17   2  10       45.78       40.96     22.86 o 
  18   2  10     6867.48     6963.97     54.53 o 
  19   2  10      154.20      163.57     31.33 o 
  20   2  10       73.85       83.39     28.44 o 
  21   2  10     2723.23     3586.17     87.33 o 
  22   2  10      154.98      139.74     27.86 o 
  23   2  10      596.41      622.16     30.78 o 
  24   2  10     3592.58     3582.37     76.02 o 
  25   2  10      118.28      142.70     30.56 o 
  26   2  10     1451.09     1747.84     45.69 o 
  27   2  10       28.37       87.51     31.39 o 
  28   2  10      613.79      466.31     34.27 o 
  29   2  10     1592.22     1422.09     37.55 o 
  30   2  10       30.09       11.75     36.89 o 
  31   2  10      100.27       57.40     35.34 o 
 -35   3  10       71.80       32.08     40.42 o 
 -34   3  10       38.21       87.68     36.50 o 
 -33   3  10      207.37      144.77     35.48 o 
 -32   3  10     1282.64     1311.43     83.36 o 
 -31   3  10       11.37       10.46     33.28 o 
 -30   3  10        0.18       28.24     29.79 o 
 -29   3  10     2806.31     3088.64     92.92 o 
 -28   3  10      426.21      422.81     31.65 o 
 -27   3  10      641.29      774.19     31.70 o 
 -26   3  10      417.70      334.12     27.55 o 
 -25   3  10     1695.65     1905.84     70.07 o 
 -24   3  10       47.43       55.45     25.08 o 
 -23   3  10      201.52      211.62     27.30 o 
 -22   3  10      385.53      484.06     29.37 o 
 -21   3  10     2453.91     2849.40     30.72 o 
 -20   3  10     6689.55     7201.21    123.74 o 
 -19   3  10      497.42      477.01     25.63 o 
 -18   3  10      812.99     1100.84     25.38 o 
 -17   3  10      138.74      143.20     22.98 o 
 -16   3  10    30563.80    31419.29    397.79 o 
 -15   3  10     4280.66     4529.48     66.25 o 
 -14   3  10      313.78      281.15     26.48 o 
 -13   3  10     4981.78     5122.88     76.78 o 
 -12   3  10      139.35      114.36     21.37 o 
 -11   3  10        0.15       24.23     20.88 o 
 -10   3  10      416.72      420.91     30.41 o 
  -9   3  10      366.58      360.76     24.10 o 
  -8   3  10    23008.80    19544.27    205.46 o 
  -7   3  10     1646.77     1491.61     32.87 o 
  -6   3  10       12.56       47.23     24.65 o 
  -5   3  10     3852.19     3978.93     42.83 o 
  -4   3  10     3391.09     2881.79     40.01 o 
  -3   3  10     4411.81     3793.06     41.14 o 
  -2   3  10     8826.45     8602.33    106.25 o 
  -1   3  10      236.98      134.73     22.81 o 
   0   3  10     4563.99     4800.82     64.11 o 
   1   3  10     2115.10     2538.32     38.13 o 
   2   3  10      776.30      664.29     29.45 o 
   3   3  10      621.59      878.94     31.55 o 
   4   3  10    33304.19    34882.21    308.65 o 
   5   3  10     3217.60     3093.19     38.97 o 
   6   3  10    20462.17    20836.39    397.69 o 
   7   3  10      883.24      889.53     32.45 o 
   8   3  10       29.65       45.26     23.11 o 
   9   3  10     1082.24     1238.80     27.78 o 
  10   3  10     1352.42     1077.11     27.49 o 
  11   3  10      413.23      445.49     28.19 o 
  12   3  10     8984.41     8874.27    102.88 o 
  13   3  10       10.98       34.27     27.81 o 
  14   3  10      871.96      906.65     34.16 o 
  15   3  10        9.78       21.46     25.39 o 
  16   3  10      707.01      594.59     27.90 o 
  17   3  10     1318.17     1290.84     31.66 o 
  18   3  10      728.72      839.48     30.13 o 
  19   3  10     2226.41     3047.44     50.97 o 
  20   3  10     6956.65     6956.85    130.75 o 
  21   3  10       84.99       99.00     30.82 o 
  22   3  10     2734.12     3262.98     83.01 o 
  23   3  10      897.39     1102.60     47.49 o 
  24   3  10      405.98      483.21     32.71 o 
  25   3  10     1153.39     1165.03     47.03 o 
  26   3  10        6.97       10.21     27.39 o 
  27   3  10      796.41      850.47     35.00 o 
  28   3  10      163.49      174.61     36.04 o 
  29   3  10       79.61       82.55     30.43 o 
  30   3  10        0.43       -4.80     37.99 o 
 -34   4  10      183.14      145.78     39.83 o 
 -33   4  10      135.70      138.99     38.41 o 
 -32   4  10       52.18       60.06     34.70 o 
 -31   4  10       52.54       49.57     37.27 o 
 -30   4  10      889.01      970.10     43.61 o 
 -29   4  10       91.01      106.57     32.41 o 
 -28   4  10     1637.15     1647.43     37.22 o 
 -27   4  10     3637.35     4070.66    168.97 o 
 -26   4  10       12.64       26.02     29.80 o 
 -25   4  10      609.77      998.02     33.62 o 
 -24   4  10     4336.46     4788.85    110.69 o 
 -23   4  10      149.99      218.29     26.00 o 
 -22   4  10     3965.85     4003.96    101.95 o 
 -21   4  10     1122.64     1133.29     28.79 o 
 -20   4  10     2127.99     1955.31     39.10 o 
 -19   4  10     3247.56     3186.08     48.65 o 
 -18   4  10     1174.69     1036.26     27.98 o 
 -17   4  10        6.17       64.32     24.74 o 
 -16   4  10        3.61       19.87     21.60 o 
 -15   4  10      219.65      161.05     23.09 o 
 -14   4  10     4251.90     4172.16    105.11 o 
 -13   4  10     2920.46     2889.76     35.85 o 
 -12   4  10      862.77     1052.65     27.64 o 
 -11   4  10    32737.56    36744.45    391.25 o 
 -10   4  10     2127.42     2278.42     32.31 o 
  -9   4  10     2711.22     2299.32     33.76 o 
  -8   4  10      466.73      441.98     23.63 o 
  -7   4  10     3061.20     2661.91     50.91 o 
  -6   4  10     2332.88     2113.81     37.18 o 
  -5   4  10       28.05       17.37     23.04 o 
  -4   4  10     1570.69     1659.69     31.73 o 
  -3   4  10      252.96      304.71     26.13 o 
  -2   4  10     3468.45     3414.24     37.39 o 
  -1   4  10    42951.62    42717.95    319.45 o 
   0   4  10    49524.64    48921.58    615.39 o 
   1   4  10    11430.79    10674.53    134.24 o 
   2   4  10     7866.79     7507.07     88.22 o 
   3   4  10     2288.24     2034.72     38.25 o 
   4   4  10      164.96      121.64     24.45 o 
   5   4  10     7970.68     7238.89     82.58 o 
   6   4  10      652.94      639.82     28.24 o 
   7   4  10     1249.39     1506.44     30.51 o 
   8   4  10    31175.49    29126.52   1335.91 o 
   9   4  10     4587.35     4876.26     53.97 o 
  10   4  10     6888.02     6560.04     81.40 o 
  11   4  10       38.95       50.87     27.25 o 
  12   4  10        1.67       44.80     27.39 o 
  13   4  10     1097.00     1084.85     30.30 o 
  14   4  10      721.65      715.25     30.48 o 
  15   4  10     7928.00     8807.80     90.61 o 
  16   4  10     1364.70     1400.47     32.63 o 
  17   4  10      124.27       93.53     31.38 o 
  18   4  10       36.08       41.37     25.32 o 
  19   4  10      497.14      571.00     29.94 o 
  20   4  10      334.30      298.09     34.99 o 
  21   4  10     2881.30     3166.57     60.15 o 
  22   4  10      412.98      514.73     38.48 o 
  23   4  10      329.28      381.96     37.67 o 
  24   4  10      103.07       62.66     33.55 o 
  25   4  10      916.37      944.65     44.18 o 
  26   4  10     1152.30     1199.85     64.96 o 
  27   4  10       30.36       72.82     31.82 o 
  28   4  10      252.46      233.38     36.49 o 
  29   4  10      760.74      660.89     59.80 o 
 -33   5  10      228.24      189.65     41.54 o 
 -32   5  10       12.36        4.23     36.60 o 
 -31   5  10     3707.58     3492.53    163.90 o 
 -30   5  10     1986.19     1842.16     77.74 o 
 -29   5  10       35.00       94.40     29.34 o 
 -28   5  10      316.33      352.41     32.91 o 
 -27   5  10       55.74       84.97     26.92 o 
 -26   5  10       49.70       75.22     30.14 o 
 -25   5  10      262.42      274.76     29.19 o 
 -24   5  10      500.76      712.14     29.48 o 
 -23   5  10      272.59      406.51     24.93 o 
 -22   5  10     2789.29     3020.09     59.02 o 
 -21   5  10     1147.10     1437.95     29.98 o 
 -20   5  10     1441.01     1480.05     28.64 o 
 -19   5  10     3079.52     2982.96     43.20 o 
 -18   5  10      148.60      182.38     23.73 o 
 -17   5  10       86.32      104.11     25.39 o 
 -16   5  10      805.16      790.55     25.00 o 
 -15   5  10    18925.62    18225.60    197.92 o 
 -14   5  10     8640.11     8649.12    176.15 o 
 -13   5  10     1983.07     2153.42     42.70 o 
 -12   5  10    29042.49    29081.44    244.35 o 
 -11   5  10     1748.56     1975.28     36.97 o 
 -10   5  10     2366.92     2352.48     38.39 o 
  -9   5  10      226.59      370.94     25.74 o 
  -8   5  10     4641.55     4548.68     60.35 o 
  -7   5  10    16009.55    15039.27     84.16 o 
  -6   5  10     1516.36     1518.81     35.35 o 
  -5   5  10    23208.01    21638.73    284.38 o 
  -4   5  10    12864.01    12327.61    121.05 o 
  -3   5  10      232.20      187.51     22.54 o 
  -2   5  10      669.49      675.46     26.12 o 
  -1   5  10      341.12      416.25     27.51 o 
   0   5  10     9147.48     9082.37    172.93 o 
   1   5  10     5806.10     5871.21     77.17 o 
   2   5  10       46.36       46.81     23.79 o 
   3   5  10      649.94      659.17     30.03 o 
   4   5  10      251.10      277.19     27.01 o 
   5   5  10       10.52        6.12     22.17 o 
   6   5  10       15.75       59.16     24.70 o 
   7   5  10      150.54      196.40     28.04 o 
   8   5  10       62.77       21.53     26.08 o 
   9   5  10    17940.99    17998.24     89.59 o 
  10   5  10    14043.12    13410.74    131.92 o 
  11   5  10     1200.44     1323.37     33.42 o 
  12   5  10       15.77       48.37     44.55 o 
  13   5  10      661.47      590.59     32.01 o 
  14   5  10     2768.67     2961.78     62.79 o 
  15   5  10     4857.19     5292.97     89.38 o 
  16   5  10     3060.06     3096.35     44.41 o 
  17   5  10      208.30      316.00     35.54 o 
  18   5  10     4123.32     4165.17    110.86 o 
  19   5  10    14881.66    16389.23    551.07 o 
  20   5  10      897.40      927.49     37.86 o 
  21   5  10     5340.47     5123.41    155.97 o 
  22   5  10      224.61      376.00     38.69 o 
  23   5  10      516.27      589.71     43.98 o 
  24   5  10      282.01      301.80     35.33 o 
  25   5  10       14.61       26.94     39.26 o 
  26   5  10      635.68      599.80     40.90 o 
  27   5  10     3629.24     3286.74    188.58 o 
  28   5  10        0.02        4.21     36.37 o 
 -32   6  10     1453.86     1326.24    149.51 o 
 -31   6  10       13.52        1.72     40.00 o 
 -30   6  10      114.61       76.56     33.09 o 
 -29   6  10        3.25       14.06     33.89 o 
 -28   6  10       15.80       -0.97     31.62 o 
 -27   6  10      114.29      126.01     27.02 o 
 -26   6  10       26.36       30.24     29.08 o 
 -25   6  10      142.55      114.32     29.14 o 
 -24   6  10     1982.00     2151.24     60.43 o 
 -23   6  10        0.30        6.65     27.88 o 
 -22   6  10       93.85      110.84     27.75 o 
 -21   6  10     2958.02     3218.00     63.63 o 
 -20   6  10     5267.57     5775.52     98.29 o 
 -19   6  10     5392.93     5359.44     74.89 o 
 -18   6  10      796.44      845.54     34.42 o 
 -17   6  10      154.18      182.70     24.00 o 
 -16   6  10      336.94      418.01     25.92 o 
 -15   6  10     1312.83     1373.49     29.53 o 
 -14   6  10     1154.34     1397.64     33.15 o 
 -13   6  10     1763.98     1847.52     40.54 o 
 -12   6  10     8756.49     9305.98    139.84 o 
 -11   6  10     2713.30     3026.45     40.24 o 
 -10   6  10    15757.27    15925.70    243.23 o 
  -9   6  10      549.74      632.26     28.42 o 
  -8   6  10      100.17      104.31     30.26 o 
  -7   6  10     1721.67     1777.76     32.20 o 
  -6   6  10     1231.21     1166.47     30.97 o 
  -5   6  10    19579.68    18983.51    276.19 o 
  -4   6  10     1399.66     1270.76     33.88 o 
  -3   6  10       10.25       62.78     28.34 o 
  -2   6  10    11428.49    10662.46    165.67 o 
  -1   6  10     6428.15     6703.43     62.41 o 
   0   6  10      713.83      718.69     28.58 o 
   1   6  10       89.40      109.86     26.80 o 
   2   6  10      446.62      564.33     29.47 o 
   3   6  10     1345.07     1297.86     37.60 o 
   4   6  10      176.91      175.33     24.92 o 
   5   6  10      100.65      122.76     27.87 o 
   6   6  10      923.30      901.65     30.60 o 
   7   6  10     1177.58     1327.49     37.18 o 
   8   6  10      869.65      961.09     29.40 o 
   9   6  10      729.10      713.26     27.54 o 
  10   6  10      190.81      209.47     27.29 o 
  11   6  10      221.81      102.52     26.71 o 
  12   6  10     1115.43     1221.36     36.62 o 
  13   6  10      825.70      865.03     35.58 o 
  14   6  10     2242.50     2331.12     48.57 o 
  15   6  10     1625.69     1859.23     68.63 o 
  16   6  10       10.15       27.54     33.70 o 
  17   6  10      477.38      510.21     36.95 o 
  18   6  10      286.31      405.20     37.38 o 
  19   6  10       42.71       22.83     35.95 o 
  20   6  10     1153.47     1129.62     43.78 o 
  21   6  10     1349.35     1337.62     39.64 o 
  22   6  10       42.61       75.23     38.15 o 
  23   6  10       57.78       74.11     38.98 o 
  24   6  10       19.39       46.43     34.95 o 
  25   6  10      121.89      122.74     38.51 o 
  26   6  10      162.28      102.03     34.94 o 
 -30   7  10      417.66      254.69     37.32 o 
 -29   7  10       84.28       61.95     35.53 o 
 -28   7  10      397.51      301.81     38.54 o 
 -27   7  10      996.01      866.60     71.28 o 
 -26   7  10      449.50      413.36     38.30 o 
 -25   7  10       12.07       -0.34     32.17 o 
 -24   7  10       98.92      127.86     28.22 o 
 -23   7  10       93.96      111.53     31.10 o 
 -22   7  10     1621.22     1681.39     44.94 o 
 -21   7  10        4.08       42.32     27.30 o 
 -20   7  10      235.99      269.30     30.11 o 
 -19   7  10        0.78       12.99     26.41 o 
 -18   7  10      305.55      346.31     27.57 o 
 -17   7  10      322.02      396.68     33.75 o 
 -16   7  10      993.43     1207.09     33.41 o 
 -15   7  10       91.56       95.13     24.06 o 
 -14   7  10       14.80       57.53     28.20 o 
 -13   7  10      304.91      452.06     31.61 o 
 -12   7  10      177.69      215.29     30.36 o 
 -11   7  10    24773.34    26017.22    415.92 o 
 -10   7  10      778.70      789.95     31.34 o 
  -9   7  10      176.95      185.42     26.08 o 
  -8   7  10      400.88      434.57     27.74 o 
  -7   7  10      280.04      355.73     29.76 o 
  -6   7  10       13.78       50.96     28.95 o 
  -5   7  10      242.48      266.20     30.05 o 
  -4   7  10     1035.01     1137.56     33.48 o 
  -3   7  10     5605.87     5517.68    107.26 o 
  -2   7  10      520.21      620.40     27.93 o 
  -1   7  10    26930.90    26487.51    546.77 o 
   0   7  10     3858.72     3838.85     43.18 o 
   1   7  10     1011.70     1028.64     33.62 o 
   2   7  10      448.91      402.07     26.32 o 
   3   7  10       32.46       63.71     27.71 o 
   4   7  10     3532.27     3621.23     83.88 o 
   5   7  10       22.74       96.37     28.57 o 
   6   7  10       21.98      105.53     30.60 o 
   7   7  10      117.19      134.97     32.09 o 
   8   7  10     7415.88     7908.07    129.45 o 
   9   7  10      268.73      268.12     28.95 o 
  10   7  10     4746.81     5328.23     79.83 o 
  11   7  10      980.92     1184.26     42.14 o 
  12   7  10      188.67      216.09     34.13 o 
  13   7  10      598.18      542.51     35.93 o 
  14   7  10     1667.67     1841.00     57.43 o 
  15   7  10     7269.67     6817.26    248.90 o 
  16   7  10     1635.86     1911.49     68.69 o 
  17   7  10      652.98      541.04     37.70 o 
  18   7  10     1266.90     1351.47     50.20 o 
  19   7  10        0.16       17.60     35.98 o 
  20   7  10       16.97       63.42     41.99 o 
  21   7  10       64.37       56.62     36.35 o 
  22   7  10     1025.72      947.80     89.51 o 
  23   7  10       90.46       92.92     41.42 o 
  24   7  10      137.73      102.29     40.35 o 
  25   7  10      194.17      102.53     40.12 o 
 -27   8  10        3.32       42.64     36.41 o 
 -26   8  10      171.06      129.63     33.65 o 
 -25   8  10        3.55       28.41     33.97 o 
 -24   8  10       52.22       57.35     32.91 o 
 -23   8  10      379.49      342.39     32.60 o 
 -22   8  10       19.77        6.76     32.10 o 
 -21   8  10      297.17      269.82     42.37 o 
 -20   8  10      862.26      893.71     34.62 o 
 -19   8  10      718.25      745.06     34.98 o 
 -18   8  10     1451.23     1599.36     37.51 o 
 -17   8  10       53.83       40.17     29.92 o 
 -16   8  10      302.98      345.74     30.73 o 
 -15   8  10      332.76      377.22     29.26 o 
 -14   8  10       88.99       86.74     30.44 o 
 -13   8  10      619.47      685.63     31.33 o 
 -12   8  10      606.54      712.49     38.29 o 
 -11   8  10      378.74      425.99     31.78 o 
 -10   8  10     2551.23     2704.54     53.66 o 
  -9   8  10     2209.82     2266.12     42.97 o 
  -8   8  10      666.43      775.75     34.74 o 
  -7   8  10     2909.69     2940.83     64.48 o 
  -6   8  10     1257.48     1344.40     36.55 o 
  -5   8  10     6981.03     7025.96     89.97 o 
  -4   8  10      941.62     1019.76     32.25 o 
  -3   8  10     6462.77     6732.09    112.60 o 
  -2   8  10     1505.58     1606.82     35.88 o 
  -1   8  10      360.74      382.11     27.87 o 
   0   8  10      707.54      733.50     30.75 o 
   1   8  10      986.08     1047.01     33.12 o 
   2   8  10      650.03      713.30     30.82 o 
   3   8  10      114.23      103.62     25.95 o 
   4   8  10      294.50      393.07     30.16 o 
   5   8  10      288.93      329.27     31.41 o 
   6   8  10      882.21     1009.21     35.56 o 
   7   8  10      239.41      293.31     31.27 o 
   8   8  10      783.21      884.30     37.36 o 
   9   8  10     1021.62      872.53     35.64 o 
  10   8  10      396.67      440.69     29.94 o 
  11   8  10      930.24      953.43     32.72 o 
  12   8  10        3.34        7.97     35.03 o 
  13   8  10       47.32       72.56     37.14 o 
  14   8  10      160.30      135.19     40.85 o 
  15   8  10     1145.27     1434.40    141.81 o 
  16   8  10       21.98       73.59     41.38 o 
  17   8  10      102.96       61.47     40.57 o 
  18   8  10        2.08       23.09     39.62 o 
  19   8  10     1655.13     1812.10    144.67 o 
  20   8  10      975.51      726.52     50.79 o 
  21   8  10      113.99      147.78     43.25 o 
  22   8  10        0.24       33.00     39.58 o 
 -25   9  10       51.69      172.30    137.53 o 
 -24   9  10      234.63      259.90     39.97 o 
 -23   9  10      371.88      321.59     35.72 o 
 -22   9  10     1245.94     1073.23     69.88 o 
 -21   9  10      102.75       88.86     32.56 o 
 -20   9  10       10.04        4.61     32.48 o 
 -19   9  10     1660.19     1568.74     70.56 o 
 -18   9  10     1115.05     1088.09     52.96 o 
 -17   9  10      100.57      118.75     34.57 o 
 -16   9  10     2498.10     2574.36     89.50 o 
 -15   9  10      362.27      445.40     34.35 o 
 -14   9  10      374.42      389.51     37.52 o 
 -13   9  10      717.85      862.86     35.87 o 
 -12   9  10      161.74      184.33     36.40 o 
 -11   9  10      893.44      913.48     36.78 o 
 -10   9  10       80.86      131.76     35.22 o 
  -9   9  10      231.51      226.50     35.27 o 
  -8   9  10        1.88       24.50     30.05 o 
  -7   9  10       28.44       74.62     33.93 o 
  -6   9  10      114.35      112.35     29.10 o 
  -5   9  10      419.45      447.28     30.04 o 
  -4   9  10      142.23      162.54     31.85 o 
  -3   9  10      512.27      605.03     33.90 o 
  -2   9  10      661.93      682.55     35.69 o 
  -1   9  10        0.79       25.97     32.50 o 
   0   9  10     3439.03     3570.66    104.64 o 
   1   9  10      270.51      299.22     31.01 o 
   2   9  10     3513.18     3198.80    111.26 o 
   3   9  10       27.91       79.98     33.11 o 
   4   9  10      350.30      404.08     40.25 o 
   5   9  10      124.85      134.29     33.41 o 
   6   9  10     3410.11     3654.11    125.10 o 
   7   9  10     1768.48     1942.28     84.79 o 
   8   9  10      667.99      769.53     38.72 o 
   9   9  10      134.13      210.94     38.16 o 
  10   9  10     1444.23     1745.16     79.09 o 
  11   9  10      529.99      587.13     40.52 o 
  12   9  10       58.22       75.16     42.51 o 
  13   9  10      390.76      385.27     50.46 o 
  14   9  10      158.77      142.88     37.25 o 
  15   9  10      144.87      202.02     38.26 o 
  16   9  10       29.92       64.26     43.48 o 
  17   9  10      118.03       89.99     49.20 o 
  18   9  10      492.93      492.02     61.20 o 
  19   9  10       73.33       35.64     38.98 o 
 -21  10  10       66.88       32.85     53.16 o 
 -20  10  10        5.69       -0.74     49.30 o 
 -19  10  10       30.90       96.02     47.89 o 
 -18  10  10        0.00        8.42     40.91 o 
 -17  10  10       14.63       13.94     38.25 o 
 -16  10  10      212.63      143.30     38.13 o 
 -15  10  10       17.57       -2.16     35.53 o 
 -14  10  10      106.84       85.42     37.48 o 
 -13  10  10      446.45      397.13     36.15 o 
 -12  10  10      239.56      282.33     39.44 o 
 -11  10  10      175.93      197.33     34.87 o 
 -10  10  10     2033.54     2305.08     85.09 o 
  -9  10  10      625.10      663.65     38.37 o 
  -8  10  10      244.76      194.83     40.21 o 
  -7  10  10     5345.97     5578.79    238.51 o 
  -6  10  10      410.19      508.45     36.93 o 
  -5  10  10     2123.51     2334.07    147.60 o 
  -4  10  10     5469.74     5390.81    122.12 o 
  -3  10  10      537.14      676.93     47.35 o 
  -2  10  10     1448.90     1433.91     38.46 o 
  -1  10  10      274.01      284.55     37.51 o 
   0  10  10        7.55       15.43     33.72 o 
   1  10  10     1489.38     1662.73    103.51 o 
   2  10  10      569.27      499.32     34.60 o 
   3  10  10        3.41        7.17     31.59 o 
   4  10  10       77.99       75.95     39.02 o 
   5  10  10      533.32      576.55     35.52 o 
   6  10  10       10.57       34.79     38.87 o 
   7  10  10      345.12      342.47     38.51 o 
   8  10  10       22.03       10.81     37.94 o 
   9  10  10      418.07      313.77     39.34 o 
  10  10  10       20.90      -23.91     36.62 o 
  11  10  10     1035.58      782.88     49.46 o 
  12  10  10      134.12       95.36     39.84 o 
  13  10  10      444.22      338.16     49.73 o 
  14  10  10        9.31       22.83     42.37 o 
  15  10  10      160.04      105.91     44.11 o 
 -15  11  10       94.14       76.54     39.85 o 
 -14  11  10      160.60      149.00     42.74 o 
 -13  11  10      746.68      713.83     98.09 o 
 -12  11  10      987.23      871.14     88.73 o 
 -11  11  10      131.87      116.26     41.17 o 
 -10  11  10      150.87      159.91     38.08 o 
  -9  11  10      320.58      275.40     43.09 o 
  -8  11  10       69.34       82.21     41.41 o 
  -7  11  10        7.81        8.94     38.43 o 
  -6  11  10        5.64       -7.44     41.16 o 
  -5  11  10       41.74       60.74     41.42 o 
  -4  11  10       18.22       78.75     33.80 o 
  -3  11  10      448.36      384.19     41.40 o 
  -2  11  10      758.91      757.35     43.47 o 
  -1  11  10      372.73      348.13     42.38 o 
   0  11  10     1568.55     1464.19     99.59 o 
   1  11  10      440.07      406.93     42.50 o 
   2  11  10       15.14       68.31     44.32 o 
   3  11  10       27.14       33.01     37.80 o 
   4  11  10      938.54     1005.68     60.45 o 
   5  11  10      533.75      546.69     42.08 o 
   6  11  10      404.74      472.64     47.24 o 
   7  11  10      105.00       61.18     41.71 o 
   8  11  10       88.74      132.08     43.24 o 
   9  11  10       20.71       32.63     59.82 o 
  10  11  10      110.51      136.63     50.02 o 
 -37   0  11      231.61       32.18    136.32 o 
 -35   0  11      383.07      402.51     69.91 o 
 -33   0  11       66.34      631.52    364.39 o 
 -31   0  11      140.40      151.75     50.28 o 
 -29   0  11      163.56      204.96     47.56 o 
 -27   0  11      137.41       48.94     40.07 o 
 -25   0  11     1215.72     1600.47     57.20 o 
 -23   0  11      524.86      447.15     39.08 o 
 -21   0  11       99.93      148.58     32.23 o 
 -19   0  11       79.27      137.15     28.51 o 
 -17   0  11   106985.67   102784.40   1253.12 o 
 -15   0  11      374.88      375.39     31.92 o 
 -13   0  11       25.47       43.57     26.58 o 
 -11   0  11        7.71       20.00     24.16 o 
  -9   0  11     5882.07     5671.27    147.04 o 
  -7   0  11    16399.25    12878.52    340.63 o 
  -5   0  11      148.89      204.04     50.32 o 
  -3   0  11    25974.48    21908.35   1509.88 o 
  -1   0  11    60759.11    53013.91    375.21 o 
   1   0  11    19865.04    17448.80    152.31 o 
   3   0  11      121.06       99.88     37.63 o 
   5   0  11      700.23      760.50     38.28 o 
   7   0  11    28869.74    27388.14    327.54 o 
   9   0  11      901.55      747.60     37.45 o 
  11   0  11      698.17      561.40     44.14 o 
  13   0  11     5254.10     5402.42     73.61 o 
  15   0  11     1321.39     1016.42     43.30 o 
  17   0  11      268.38      245.32     37.01 o 
  19   0  11      545.97      567.92     41.37 o 
  21   0  11     1946.05     2695.93     65.29 o 
  23   0  11      518.05      464.93     33.50 o 
  25   0  11       85.56      105.06     37.89 o 
  27   0  11      142.64      141.08     48.52 o 
  29   0  11      479.36      342.59     53.34 o 
  31   0  11      219.65      115.04     44.35 o 
 -36   1  11       48.37       13.70     42.88 o 
 -35   1  11       15.18       36.27     41.61 o 
 -34   1  11      835.38      930.99     50.23 o 
 -33   1  11        5.50       18.25     36.76 o 
 -32   1  11     1534.50     1957.41    117.62 o 
 -31   1  11      262.61      398.08     40.04 o 
 -30   1  11      287.75      292.55     34.14 o 
 -29   1  11      432.11      519.14     32.59 o 
 -28   1  11       68.36      103.03     35.19 o 
 -27   1  11       25.27       28.72     38.64 o 
 -26   1  11    11304.35    12661.02    194.07 o 
 -25   1  11      814.11      736.66     35.48 o 
 -24   1  11      494.01      682.48     33.23 o 
 -23   1  11      258.57      242.49     34.67 o 
 -22   1  11      435.92      466.87     28.51 o 
 -21   1  11     9086.51     8963.90    154.36 o 
 -20   1  11       71.88       92.30     23.69 o 
 -19   1  11     4391.13     4474.76     66.92 o 
 -18   1  11      715.55      747.24     26.80 o 
 -17   1  11     1187.79      978.37     24.94 o 
 -16   1  11     4387.87     4267.23     38.94 o 
 -15   1  11    12001.48    11323.17     52.94 o 
 -14   1  11     6268.74     5362.59     39.37 o 
 -13   1  11     1497.73     1577.66     26.90 o 
 -12   1  11      758.67      658.55     22.40 o 
 -11   1  11      966.46      736.97     24.19 o 
 -10   1  11     8624.37     9776.50    176.25 o 
  -9   1  11        9.90       17.61     22.36 o 
  -8   1  11      368.87      407.10     28.87 o 
  -7   1  11      578.75      741.29     32.37 o 
  -6   1  11     3632.38     3357.11     48.88 o 
  -5   1  11    16219.46    15221.76    187.88 o 
  -4   1  11      145.78      168.99     25.81 o 
  -3   1  11     6660.98     5717.59     60.13 o 
  -2   1  11       44.95      170.46     29.50 o 
  -1   1  11      193.91      161.26     23.57 o 
   0   1  11    11915.88    11084.77     91.13 o 
   1   1  11    84509.16    72421.65    970.03 o 
   2   1  11        8.90       62.21     24.42 o 
   3   1  11    23331.18    22291.60    123.07 o 
   4   1  11      932.07      879.85     29.74 o 
   5   1  11     5779.29     5574.27     75.55 o 
   6   1  11      404.64      378.54     25.92 o 
   7   1  11       87.98      119.44     24.27 o 
   8   1  11      154.25      185.36     23.39 o 
   9   1  11     3021.11     2984.29     43.63 o 
  10   1  11     7868.06     7373.58     95.85 o 
  11   1  11     1259.69     1321.60     30.44 o 
  12   1  11     2400.91     2146.27     38.40 o 
  13   1  11     1373.16     1266.05     31.94 o 
  14   1  11      221.88      170.14     25.58 o 
  15   1  11      172.22      190.82     26.81 o 
  16   1  11     3149.19     3056.27    100.22 o 
  17   1  11      307.41      420.34     28.78 o 
  18   1  11     1105.29     1032.07     41.86 o 
  19   1  11    12160.42    12764.22    284.60 o 
  20   1  11     1036.57      916.01     32.90 o 
  21   1  11      282.19      269.68     26.10 o 
  22   1  11      282.06      211.76     27.44 o 
  23   1  11      270.62      228.66     26.99 o 
  24   1  11      121.39      145.16     26.49 o 
  25   1  11      684.66      578.43     28.80 o 
  26   1  11        0.28        0.08     31.04 o 
  27   1  11     3577.54     3602.36    137.10 o 
  28   1  11       20.49       49.05     31.19 o 
  29   1  11       82.07       91.66     35.60 o 
  30   1  11      735.60      760.18     51.10 o 
  31   1  11       73.35       62.31     34.52 o 
 -36   2  11      683.42      563.06     52.94 o 
 -35   2  11      227.16      146.56     41.98 o 
 -34   2  11        5.31       -5.29     41.23 o 
 -33   2  11     1423.57     1482.34     62.45 o 
 -32   2  11       71.26       40.73     37.52 o 
 -31   2  11      362.16      384.62     38.89 o 
 -30   2  11     1723.34     1860.39     75.55 o 
 -29   2  11       13.39       82.82     38.45 o 
 -28   2  11      440.86      613.99     38.62 o 
 -27   2  11      229.65      198.43     30.17 o 
 -26   2  11      145.99      165.14     31.97 o 
 -25   2  11      284.06      363.51     27.75 o 
 -24   2  11     2194.54     2563.79     77.48 o 
 -23   2  11      486.00      468.22     23.76 o 
 -22   2  11     7034.37     7247.59    111.38 o 
 -21   2  11      308.03      320.13     23.77 o 
 -20   2  11      689.07      759.10     24.93 o 
 -19   2  11     6266.64     6185.35     74.80 o 
 -18   2  11      223.93      255.31     22.20 o 
 -17   2  11     7255.74     7352.10     83.61 o 
 -16   2  11      350.13      351.31     23.75 o 
 -15   2  11     8260.56     8245.44     83.19 o 
 -14   2  11     3989.47     3900.23     36.82 o 
 -13   2  11     1886.07     1795.88     31.04 o 
 -12   2  11     6516.36     6852.45     87.83 o 
 -11   2  11      758.70      589.78     26.62 o 
 -10   2  11     1194.31      958.43     29.05 o 
  -9   2  11     5623.51     5564.96    204.66 o 
  -8   2  11     3834.35     2980.14     37.60 o 
  -7   2  11       11.68       41.35     22.86 o 
  -6   2  11     8351.65     7453.74    107.38 o 
  -5   2  11      346.14      345.82     27.89 o 
  -4   2  11     8293.81     7848.73     65.54 o 
  -3   2  11     4610.09     4354.48     54.42 o 
  -2   2  11     5108.27     4309.14     48.75 o 
  -1   2  11     1268.48     1330.59     34.71 o 
   0   2  11     1417.55     1172.05     33.35 o 
   1   2  11    24777.43    22713.33    254.17 o 
   2   2  11    17568.06    15862.13    278.77 o 
   3   2  11     1433.72     1431.42     36.24 o 
   4   2  11       18.21       43.52     23.83 o 
   5   2  11    10455.75    10817.54    142.29 o 
   6   2  11       30.96       43.16     20.90 o 
   7   2  11       59.88      103.77     24.69 o 
   8   2  11        9.03       32.20     23.65 o 
   9   2  11     4762.36     4575.66     58.81 o 
  10   2  11    71130.45    68961.10    834.51 o 
  11   2  11     2573.92     2520.93     50.13 o 
  12   2  11       89.41      112.72     27.24 o 
  13   2  11    32652.66    31963.86    273.99 o 
  14   2  11     1546.88     1429.04     35.99 o 
  15   2  11    37563.49    40761.15    653.94 o 
  16   2  11     3286.25     3320.68     51.57 o 
  17   2  11     1650.14     1760.92     44.67 o 
  18   2  11     1490.23     1373.12     42.73 o 
  19   2  11       39.29       30.06     28.55 o 
  20   2  11    14604.24    15336.39    488.26 o 
  21   2  11      491.70      534.34     28.15 o 
  22   2  11        6.62       14.18     27.64 o 
  23   2  11       30.11       69.38     32.48 o 
  24   2  11      202.37      165.34     26.48 o 
  25   2  11     1533.39     1702.78     73.73 o 
  26   2  11     1465.29     1412.23     51.19 o 
  27   2  11      152.63      112.66     34.93 o 
  28   2  11     1978.96     1894.97     49.69 o 
  29   2  11      123.05       86.74     33.45 o 
  30   2  11        1.91       22.87     33.24 o 
 -35   3  11       12.37        0.26     37.86 o 
 -34   3  11      501.04      508.25     59.68 o 
 -33   3  11      101.94       93.12     36.99 o 
 -32   3  11     2221.54     2076.73    100.66 o 
 -31   3  11      208.55      185.49     33.42 o 
 -30   3  11       73.78       67.89     39.15 o 
 -29   3  11     2717.72     2639.46    101.56 o 
 -28   3  11      234.47      321.97     34.15 o 
 -27   3  11       92.69      120.19     30.33 o 
 -26   3  11      479.20      506.20     27.99 o 
 -25   3  11       65.03       69.66     27.28 o 
 -24   3  11     1320.55     1542.30     35.12 o 
 -23   3  11      119.62      161.98     24.92 o 
 -22   3  11      254.28      291.62     24.19 o 
 -21   3  11      341.35      564.08     25.23 o 
 -20   3  11      979.09      997.97     26.85 o 
 -19   3  11     2995.26     3330.82     44.04 o 
 -18   3  11    21107.73    22597.78    235.81 o 
 -17   3  11     3374.48     3172.28     44.81 o 
 -16   3  11     1229.09     1645.14     29.48 o 
 -15   3  11      158.70      149.78     21.57 o 
 -14   3  11      314.73      299.90     26.73 o 
 -13   3  11     6456.38     6273.33    125.11 o 
 -12   3  11      210.00      232.95     25.25 o 
 -11   3  11     9290.97     9345.91     88.69 o 
 -10   3  11    40803.88    38693.38    519.37 o 
  -9   3  11    11658.92    10125.32    105.13 o 
  -8   3  11     5743.91     5580.24     76.03 o 
  -7   3  11     9798.14     8409.72    126.49 o 
  -6   3  11       37.29       54.28     24.25 o 
  -5   3  11    49603.21    45804.82    333.44 o 
  -4   3  11     8632.12     6968.36     54.25 o 
  -3   3  11    50214.64    43969.99    463.93 o 
  -2   3  11    20025.46    18935.73    159.98 o 
  -1   3  11      529.37      480.94     28.11 o 
   0   3  11     8571.50     9217.64    135.86 o 
   1   3  11    24173.83    22664.55    258.36 o 
   2   3  11     9887.87     8700.15    132.90 o 
   3   3  11     8588.14     8852.66    178.84 o 
   4   3  11     3185.51     3349.87     54.17 o 
   5   3  11     5206.76     4167.79     72.38 o 
   6   3  11     3621.68     3423.45     39.54 o 
   7   3  11     1666.40     1355.41     29.85 o 
   8   3  11     7252.46     7637.41     90.05 o 
   9   3  11     3198.58     2825.54     35.82 o 
  10   3  11      369.17      355.35     25.97 o 
  11   3  11     1989.64     1770.73     35.82 o 
  12   3  11      920.84     1086.86     31.88 o 
  13   3  11      220.67      205.70     28.72 o 
  14   3  11     1990.65     1972.24     33.69 o 
  15   3  11     1215.75     1351.58     31.77 o 
  16   3  11     8061.80     8190.31    131.32 o 
  17   3  11      306.77      262.55     26.88 o 
  18   3  11       93.44       90.47     28.49 o 
  19   3  11        9.72       23.93     30.11 o 
  20   3  11     1560.01     1589.03     33.98 o 
  21   3  11     3764.72     3785.66     85.98 o 
  22   3  11     4988.51     5158.26     62.53 o 
  23   3  11        3.72       19.98     30.88 o 
  24   3  11       98.17       68.68     30.89 o 
  25   3  11     1203.27     1121.35     35.38 o 
  26   3  11      211.01      154.40     32.28 o 
  27   3  11      448.58      307.58     31.76 o 
  28   3  11      856.67      742.71     40.38 o 
  29   3  11       25.55       35.02     36.83 o 
  30   3  11      193.63      139.89     36.35 o 
 -35   4  11       83.12       46.27     75.53 o 
 -34   4  11       48.10       48.79     41.33 o 
 -33   4  11      175.85      211.64     43.88 o 
 -32   4  11       18.90       33.14     38.85 o 
 -31   4  11      288.88      325.37     43.20 o 
 -30   4  11       35.23       44.65     33.99 o 
 -29   4  11      231.95      293.11     35.08 o 
 -28   4  11     1458.14     1845.66     58.89 o 
 -27   4  11     3919.42     4108.20    136.41 o 
 -26   4  11       57.83       65.95     28.17 o 
 -25   4  11     1009.20      894.14     29.71 o 
 -24   4  11     1960.87     2069.93     64.22 o 
 -23   4  11      189.52      302.97     22.95 o 
 -22   4  11    23696.44    24207.55    354.48 o 
 -21   4  11      129.66      136.66     25.91 o 
 -20   4  11       46.33      161.55     26.42 o 
 -19   4  11       92.28       83.24     22.99 o 
 -18   4  11       10.61       38.54     23.35 o 
 -17   4  11      218.21      266.86     25.26 o 
 -16   4  11      678.67      742.39     25.08 o 
 -15   4  11     4637.02     4515.82     60.54 o 
 -14   4  11     1680.10     1362.88     31.93 o 
 -13   4  11       66.68      111.94     24.11 o 
 -12   4  11    11336.90    10969.00    158.35 o 
 -11   4  11    38291.95    40959.08    555.66 o 
 -10   4  11     6390.38     5770.96     79.75 o 
  -9   4  11     1182.85     1190.28     29.75 o 
  -8   4  11      238.12      181.92     24.15 o 
  -7   4  11      737.96      673.06     26.59 o 
  -6   4  11     2293.85     2243.90     38.28 o 
  -5   4  11      426.23      400.27     24.04 o 
  -4   4  11     1468.48     1446.20     30.08 o 
  -3   4  11      339.83      332.35     23.84 o 
  -2   4  11    25668.54    23702.27    332.96 o 
  -1   4  11    20725.31    21106.97    394.69 o 
   0   4  11    10297.33    11018.06     76.01 o 
   1   4  11    51490.71    51211.02    709.29 o 
   2   4  11    33812.27    32550.54    256.90 o 
   3   4  11     3254.63     2882.70     45.63 o 
   4   4  11     7921.69     7531.08     54.26 o 
   5   4  11    28645.91    26462.37    306.70 o 
   6   4  11    25322.42    24411.90    353.41 o 
   7   4  11    12474.36    12643.80    214.10 o 
   8   4  11     3393.85     3356.54     40.07 o 
   9   4  11    25194.72    25038.80    291.93 o 
  10   4  11    16962.26    16824.07    288.80 o 
  11   4  11     3556.03     3699.32     39.70 o 
  12   4  11      774.24      698.11     30.94 o 
  13   4  11      191.29      208.79     27.70 o 
  14   4  11     1008.42      918.86     30.96 o 
  15   4  11      678.04      788.67     31.79 o 
  16   4  11       46.14       68.69     28.36 o 
  17   4  11      203.40      306.50     28.64 o 
  18   4  11        0.57       21.61     26.74 o 
  19   4  11     1091.14     1026.37     35.36 o 
  20   4  11       18.34       25.30     31.61 o 
  21   4  11     1147.98     1239.94     35.30 o 
  22   4  11       35.18       42.25     33.40 o 
  23   4  11       49.41      183.62     31.52 o 
  24   4  11       12.17       10.70     35.43 o 
  25   4  11       90.36      115.42     33.99 o 
  26   4  11      286.95      234.97     35.56 o 
  27   4  11      137.20      160.42     33.89 o 
  28   4  11      299.42      169.68     37.93 o 
  29   4  11      147.47       47.01     38.75 o 
 -33   5  11      495.57      315.15     46.63 o 
 -32   5  11      153.07      114.88     42.55 o 
 -31   5  11     1117.42     1068.38     82.03 o 
 -30   5  11     1508.62     1520.88     48.11 o 
 -29   5  11       43.08       90.63     30.58 o 
 -28   5  11      327.05      304.78     30.25 o 
 -27   5  11       59.89       37.17     27.96 o 
 -26   5  11     1852.73     1821.60     58.35 o 
 -25   5  11     1740.36     1940.28     43.58 o 
 -24   5  11      111.45       61.66     25.28 o 
 -23   5  11      515.36      561.45     26.75 o 
 -22   5  11        3.87       12.45     25.95 o 
 -21   5  11     2705.41     2854.08     31.50 o 
 -20   5  11      285.24      337.43     23.84 o 
 -19   5  11      208.30      166.69     24.04 o 
 -18   5  11      237.19      151.42     22.55 o 
 -17   5  11       39.73       52.51     22.05 o 
 -16   5  11     4699.83     5157.92     73.77 o 
 -15   5  11    13103.16    12985.65    132.97 o 
 -14   5  11     1784.10     1599.47     29.51 o 
 -13   5  11    14565.28    14693.82    206.76 o 
 -12   5  11     8208.48     7800.77    103.03 o 
 -11   5  11     2101.15     2245.33     46.51 o 
 -10   5  11        6.81       58.86     29.21 o 
  -9   5  11      976.28     1044.58     30.68 o 
  -8   5  11       27.31       88.34     29.02 o 
  -7   5  11     1153.52     1149.25     31.40 o 
  -6   5  11    14701.76    13749.40    135.08 o 
  -5   5  11     1941.92     1876.47     32.55 o 
  -4   5  11     5937.36     6022.27    108.04 o 
  -3   5  11     5567.91     5312.29     57.65 o 
  -2   5  11     1755.70     1750.85     37.53 o 
  -1   5  11     1066.02     1017.59     31.72 o 
   0   5  11       19.28      142.49     27.05 o 
   1   5  11       48.22      106.88     26.19 o 
   2   5  11     3065.48     3187.59     43.62 o 
   3   5  11       19.92      124.14     42.75 o 
   4   5  11       10.18       18.50     24.75 o 
   5   5  11      252.93      190.86     29.92 o 
   6   5  11      252.22      331.22     28.04 o 
   7   5  11       13.77        9.51     24.70 o 
   8   5  11     3764.10     3886.75     41.68 o 
   9   5  11     1709.77     1555.33     49.68 o 
  10   5  11     6264.57     6703.57     98.35 o 
  11   5  11       16.54       29.18     25.16 o 
  12   5  11     2138.72     2430.18     60.15 o 
  13   5  11     1449.65     1767.53     38.12 o 
  14   5  11     8257.65     8635.55    145.47 o 
  15   5  11      939.36      878.65     38.25 o 
  16   5  11     7704.23     8037.71    188.27 o 
  17   5  11      123.87      210.34     33.95 o 
  18   5  11      993.96      875.14     38.20 o 
  19   5  11      559.68      800.72     41.43 o 
  20   5  11      703.80      687.97     35.33 o 
  21   5  11     1388.81     1631.86     86.40 o 
  22   5  11       12.47       34.51     38.43 o 
  23   5  11      651.64      766.86     44.29 o 
  24   5  11     3736.19     3714.50    181.22 o 
  25   5  11        2.01       12.94     39.64 o 
  26   5  11       20.05       27.62     37.22 o 
  27   5  11      147.85      216.63     45.91 o 
  28   5  11       11.47        7.72     57.97 o 
 -32   6  11     2473.07     1941.95    176.48 o 
 -31   6  11      149.79      124.63     36.50 o 
 -30   6  11       38.86       34.68     34.98 o 
 -29   6  11      265.74      172.02     33.95 o 
 -28   6  11      782.56      929.45     44.51 o 
 -27   6  11       96.93      108.84     30.06 o 
 -26   6  11       15.04       44.02     28.73 o 
 -25   6  11      462.82      480.92     31.11 o 
 -24   6  11     3455.79     3456.15     73.17 o 
 -23   6  11       18.66       48.39     29.56 o 
 -22   6  11      165.01      132.68     26.93 o 
 -21   6  11     9748.27    10322.70    139.46 o 
 -20   6  11      193.80      196.62     27.03 o 
 -19   6  11     5835.77     6525.47    104.83 o 
 -18   6  11      556.71      523.10     26.26 o 
 -17   6  11      643.34      531.91     26.52 o 
 -16   6  11     1057.05     1016.68     27.96 o 
 -15   6  11     7339.68     7991.02    118.10 o 
 -14   6  11     1507.17     1561.40     33.72 o 
 -13   6  11     3655.57     3906.59     55.37 o 
 -12   6  11     1879.11     1899.50     37.71 o 
 -11   6  11     8088.06     8171.26    115.31 o 
 -10   6  11     7896.15     8241.08     73.41 o 
  -9   6  11      122.13      130.90     31.14 o 
  -8   6  11     2676.12     2693.55     56.41 o 
  -7   6  11     1483.90     1631.45     31.32 o 
  -6   6  11    26131.51    25339.83    262.82 o 
  -5   6  11       50.86       66.70     27.98 o 
  -4   6  11     3703.84     3682.89     41.87 o 
  -3   6  11      521.80      458.09     26.95 o 
  -2   6  11    10367.78    10228.17    131.24 o 
  -1   6  11    11129.41    11726.95    205.62 o 
   0   6  11     4061.87     3930.16     59.49 o 
   1   6  11     1204.18     1164.29     33.02 o 
   2   6  11      380.88      433.98     27.28 o 
   3   6  11        0.85       41.01     30.06 o 
   4   6  11    16632.20    16413.10    227.36 o 
   5   6  11      786.64      733.12     27.59 o 
   6   6  11    28878.29    26671.46    402.65 o 
   7   6  11      107.31      126.32     28.29 o 
   8   6  11     6689.94     6224.79     91.18 o 
   9   6  11     4032.48     3765.34     79.51 o 
  10   6  11      353.97      400.67     28.53 o 
  11   6  11      845.91      650.33     36.36 o 
  12   6  11     1815.62     1912.54     35.72 o 
  13   6  11      559.99      446.59     35.96 o 
  14   6  11       10.09       15.76     34.98 o 
  15   6  11      275.96      405.59     32.58 o 
  16   6  11     2363.33     2505.55     44.61 o 
  17   6  11        2.78       26.06     34.39 o 
  18   6  11     1595.95     1618.85     42.37 o 
  19   6  11      375.58      377.29     34.02 o 
  20   6  11       29.43       94.63     38.38 o 
  21   6  11       30.80       56.06     38.41 o 
  22   6  11       32.58       22.94     39.67 o 
  23   6  11        6.26       35.80     37.98 o 
  24   6  11      401.07      410.84     39.79 o 
  25   6  11      440.59      343.03     40.26 o 
  26   6  11      134.39      141.19     39.09 o 
 -30   7  11      437.23      241.93     37.00 o 
 -29   7  11       43.38       31.60     39.34 o 
 -28   7  11      291.20      258.18     38.66 o 
 -27   7  11      112.60      100.78     32.88 o 
 -26   7  11      186.66      158.10     33.82 o 
 -25   7  11       97.96      115.29     30.71 o 
 -24   7  11      688.44      661.36     32.70 o 
 -23   7  11      153.43      139.34     31.55 o 
 -22   7  11       41.03       64.37     26.54 o 
 -21   7  11     1409.36     1567.90     33.41 o 
 -20   7  11      282.55      359.40     27.46 o 
 -19   7  11      377.62      422.70     28.87 o 
 -18   7  11      189.58      202.33     33.30 o 
 -17   7  11      515.26      588.60     31.04 o 
 -16   7  11     2456.54     2652.85     40.43 o 
 -15   7  11     3000.67     3278.24     80.00 o 
 -14   7  11      158.74      228.88     26.93 o 
 -13   7  11     8443.89     8948.40    233.83 o 
 -12   7  11     4541.76     4642.55     84.57 o 
 -11   7  11     1688.52     1796.16     40.18 o 
 -10   7  11    13019.03    13960.67    169.65 o 
  -9   7  11       34.96       93.55     29.13 o 
  -8   7  11      359.87      463.05     31.56 o 
  -7   7  11      389.30      366.92     25.91 o 
  -6   7  11     8438.42     8723.44     82.15 o 
  -5   7  11    14315.07    15317.53    152.40 o 
  -4   7  11      189.51      188.08     30.66 o 
  -3   7  11     5145.82     4840.55     59.67 o 
  -2   7  11     3360.29     3663.50     61.83 o 
  -1   7  11     9592.69     8771.85    130.08 o 
   0   7  11     1646.56     1719.50     57.91 o 
   1   7  11     5549.65     5363.33    124.26 o 
   2   7  11      824.51     1046.76     30.09 o 
   3   7  11       21.34       49.49     27.96 o 
   4   7  11      304.13      360.53     27.79 o 
   5   7  11     8564.99     9131.35    231.57 o 
   6   7  11     6104.88     6551.70     99.82 o 
   7   7  11     7970.25     8720.36    197.14 o 
   8   7  11     2777.39     2886.33     39.08 o 
   9   7  11     3117.43     3253.49     50.02 o 
  10   7  11     1179.98     1276.78     35.75 o 
  11   7  11     2660.93     2907.45     70.48 o 
  12   7  11      262.68      315.51     38.47 o 
  13   7  11     1779.08     1909.72     57.55 o 
  14   7  11     3283.43     3778.65    123.22 o 
  15   7  11     4573.00     4700.43    203.12 o 
  16   7  11      743.69      897.60     45.83 o 
  17   7  11       10.25       45.09     36.17 o 
  18   7  11      574.74      575.59     44.97 o 
  19   7  11       13.03       76.42     40.34 o 
  20   7  11        6.60       42.60     38.74 o 
  21   7  11      399.23      301.42     44.35 o 
  22   7  11       31.78       29.65     52.52 o 
  23   7  11     1240.78      971.96     71.10 o 
  24   7  11        0.05       13.66     37.20 o 
 -28   8  11      642.09      587.59    228.87 o 
 -27   8  11      148.03       96.10     36.27 o 
 -26   8  11      149.93       79.72     35.91 o 
 -25   8  11        9.80       54.27     34.80 o 
 -24   8  11       10.16       29.53     34.73 o 
 -23   8  11      261.11      188.73     32.81 o 
 -22   8  11      401.20      387.39     39.49 o 
 -21   8  11       55.51       46.06     29.78 o 
 -20   8  11      837.92      863.43     34.33 o 
 -19   8  11       67.41       43.01     31.48 o 
 -18   8  11       64.09       65.23     28.37 o 
 -17   8  11       33.03       82.56     27.05 o 
 -16   8  11      304.29      436.76     30.68 o 
 -15   8  11      893.13      935.79     31.77 o 
 -14   8  11      176.58      184.55     29.40 o 
 -13   8  11     2595.15     2483.07     57.06 o 
 -12   8  11      305.57      224.12     32.81 o 
 -11   8  11      412.19      472.60     32.59 o 
 -10   8  11     2066.20     2345.27     56.72 o 
  -9   8  11      998.97     1001.79     43.77 o 
  -8   8  11      747.07      732.55     32.28 o 
  -7   8  11       18.27       56.55     28.16 o 
  -6   8  11      472.99      494.93     33.14 o 
  -5   8  11      188.93      126.63     27.72 o 
  -4   8  11     1866.43     2058.93     37.89 o 
  -3   8  11        9.96       63.07     28.08 o 
  -2   8  11       11.27       30.76     30.79 o 
  -1   8  11     1747.32     1966.40     34.96 o 
   0   8  11       23.73       55.46     28.11 o 
   1   8  11     1809.70     1802.65     40.20 o 
   2   8  11      369.38      430.60     35.41 o 
   3   8  11      441.42      554.60     32.52 o 
   4   8  11      139.36      179.27     30.92 o 
   5   8  11      694.98      758.03     34.77 o 
   6   8  11      293.12      333.02     27.58 o 
   7   8  11      281.51      302.89     30.18 o 
   8   8  11       28.53       28.47     31.15 o 
   9   8  11       71.17      104.19     31.88 o 
  10   8  11     1302.04     1310.51     34.58 o 
  11   8  11     4920.14     5468.56    218.77 o 
  12   8  11     3082.15     3557.24    105.44 o 
  13   8  11      426.96      528.07     39.91 o 
  14   8  11        3.18       39.61     36.01 o 
  15   8  11     2855.88     2950.35    120.94 o 
  16   8  11     2531.18     2419.38    120.08 o 
  17   8  11     1346.80     1361.68    118.83 o 
  18   8  11      678.47      628.72     43.17 o 
  19   8  11        1.09       75.27     47.35 o 
  20   8  11        0.27       58.25     44.64 o 
  21   8  11       13.22       38.27     46.86 o 
  22   8  11      610.57      466.69     86.18 o 
 -25   9  11      504.41      461.57     78.37 o 
 -24   9  11     1369.35     1050.10     57.63 o 
 -23   9  11       56.90       79.73     33.40 o 
 -22   9  11      148.87       96.98     30.73 o 
 -21   9  11       12.62       16.45     31.69 o 
 -20   9  11       44.07       23.15     35.38 o 
 -19   9  11       39.78       58.97     33.31 o 
 -18   9  11      764.31      700.45     37.88 o 
 -17   9  11     1204.95     1309.59     40.46 o 
 -16   9  11       74.05       62.68     39.25 o 
 -15   9  11      711.57      782.45     40.73 o 
 -14   9  11        0.15       48.51     34.31 o 
 -13   9  11     1162.38     1230.43     37.70 o 
 -12   9  11      545.78      605.13     36.10 o 
 -11   9  11      178.34      150.08     34.65 o 
 -10   9  11       83.46       83.98     31.04 o 
  -9   9  11        2.38       29.69     33.15 o 
  -8   9  11       10.68       43.06     30.64 o 
  -7   9  11      247.59      288.84     33.04 o 
  -6   9  11      457.21      436.75     33.60 o 
  -5   9  11       31.84       18.78     31.67 o 
  -4   9  11      173.13      231.87     31.68 o 
  -3   9  11        8.91       54.19     30.14 o 
  -2   9  11     6213.22     6270.27    165.14 o 
  -1   9  11     2708.36     2836.11     54.48 o 
   0   9  11     6402.62     6693.99    189.86 o 
   1   9  11     1378.28     1388.91     37.26 o 
   2   9  11       32.67       97.17     35.08 o 
   3   9  11     2071.28     2105.53     62.03 o 
   4   9  11     1653.64     1705.29     42.03 o 
   5   9  11       10.79       74.22     35.91 o 
   6   9  11     5953.71     6206.38    141.94 o 
   7   9  11     3048.33     3166.11    123.50 o 
   8   9  11    12535.98    13850.21    272.16 o 
   9   9  11       30.86       42.34     34.24 o 
  10   9  11        1.06       32.08     30.20 o 
  11   9  11       93.01       74.61     42.63 o 
  12   9  11        5.96       54.40     47.41 o 
  13   9  11        0.98       36.47     49.31 o 
  14   9  11     2965.30     2840.06    165.99 o 
  15   9  11      927.62      977.49     57.56 o 
  16   9  11     3671.31     3079.94    194.98 o 
  17   9  11      184.70      190.75     43.63 o 
  18   9  11       86.29       36.89     46.54 o 
  19   9  11      728.37      516.39    120.20 o 
 -21  10  11      726.98      563.07     78.30 o 
 -20  10  11      477.65      475.76     42.96 o 
 -19  10  11      384.88      254.04     45.90 o 
 -18  10  11        8.89       54.67     46.54 o 
 -17  10  11      261.79      182.99     41.48 o 
 -16  10  11      111.39       76.88     38.19 o 
 -15  10  11      280.75      314.41     39.16 o 
 -14  10  11      421.78      330.62     40.24 o 
 -13  10  11      136.72      179.96     36.06 o 
 -12  10  11      363.72      326.24     38.02 o 
 -11  10  11     2712.33     2843.14    126.91 o 
 -10  10  11     1524.19     1649.84     42.98 o 
  -9  10  11      184.99      191.27     34.57 o 
  -8  10  11        0.04       83.39     39.84 o 
  -7  10  11        1.97       28.12     33.71 o 
  -6  10  11     2771.74     3332.86    115.46 o 
  -5  10  11      182.18      328.83     37.89 o 
  -4  10  11     1001.11     1068.92     43.12 o 
  -3  10  11       55.02       71.21     36.77 o 
  -2  10  11      622.06      631.71     38.24 o 
  -1  10  11     3641.38     3351.51     91.78 o 
   0  10  11      464.86      422.43     36.60 o 
   1  10  11      291.94      348.85     35.66 o 
   2  10  11      625.53      589.32     37.86 o 
   3  10  11       48.02       60.19     36.28 o 
   4  10  11       11.30       34.53     32.26 o 
   5  10  11     1756.77     1785.38    118.93 o 
   6  10  11       74.70       90.09     37.82 o 
   7  10  11      160.19      155.03     42.67 o 
   8  10  11      121.47      128.53     36.53 o 
   9  10  11        1.63      -23.34     38.55 o 
  10  10  11      618.24      584.43     47.35 o 
  11  10  11        0.77       14.83     46.76 o 
  12  10  11      250.41      280.37     53.06 o 
  13  10  11      170.77      117.72     49.68 o 
  14  10  11       88.77       89.02     46.02 o 
  15  10  11      113.25       69.75     50.61 o 
 -15  11  11      378.41      276.00     43.41 o 
 -14  11  11      238.73      202.72     43.24 o 
 -13  11  11     1460.57     1291.72    166.84 o 
 -12  11  11      335.07      262.86     42.11 o 
 -11  11  11      300.24      295.17     40.63 o 
 -10  11  11       73.04       93.56     42.54 o 
  -9  11  11      113.77      107.75     42.58 o 
  -8  11  11        5.44       22.06     39.13 o 
  -7  11  11       20.91       15.03     38.13 o 
  -6  11  11       64.85       73.39     36.95 o 
  -5  11  11      196.77      178.43     40.48 o 
  -4  11  11       78.34       64.11     40.36 o 
  -3  11  11      477.12      542.48     42.64 o 
  -2  11  11      236.63      242.82     39.71 o 
  -1  11  11        6.84       54.62     37.85 o 
   0  11  11     2673.11     2306.96    112.93 o 
   1  11  11      383.53      432.28     44.08 o 
   2  11  11       32.34       17.80     37.60 o 
   3  11  11     1323.51     1420.08     89.36 o 
   4  11  11      799.31      718.12     40.32 o 
   5  11  11      108.98       75.77     42.09 o 
   6  11  11     4591.37     4106.42    157.40 o 
   7  11  11      138.64       77.04     39.31 o 
   8  11  11      173.44      224.90     40.76 o 
   9  11  11       43.51        2.68     52.44 o 
 -36   0  12       21.15      -28.05     62.20 o 
 -34   0  12       34.55       82.08     65.35 o 
 -32   0  12       12.16       23.90     52.20 o 
 -30   0  12      760.69      571.88     52.33 o 
 -28   0  12     4593.34     4747.87    152.48 o 
 -26   0  12       81.93      117.84     53.36 o 
 -24   0  12       12.75       -3.56     42.52 o 
 -22   0  12      393.22      335.21     36.52 o 
 -20   0  12    20553.72    22729.48    528.90 o 
 -18   0  12     1801.27     1738.76     51.67 o 
 -16   0  12        2.15       32.15     26.89 o 
 -14   0  12       67.91       65.98     28.74 o 
 -12   0  12     4156.83     5142.08     87.39 o 
 -10   0  12    10372.27     8579.61    129.93 o 
  -8   0  12      258.49      292.91     39.68 o 
  -6   0  12    18996.22    16799.21    181.21 o 
  -4   0  12   269328.38   242330.92   2545.15 o 
  -2   0  12    19580.59    16136.67    521.91 o 
   0   0  12       66.30       77.10     35.08 o 
   2   0  12     2735.68     2387.99     54.07 o 
   4   0  12    19226.93    18800.90    117.29 o 
   6   0  12      326.88      291.16     32.86 o 
   8   0  12      338.46      186.32     36.42 o 
  10   0  12     2821.98     2575.53     56.76 o 
  12   0  12      698.95      834.48    109.10 o 
  14   0  12      194.53      194.00     38.43 o 
  16   0  12     1190.21     1237.85     73.78 o 
  18   0  12       14.48       85.33     42.61 o 
  20   0  12    12049.36    16024.00    415.26 o 
  22   0  12        1.29       33.86     35.09 o 
  24   0  12      226.50      281.37     40.56 o 
  26   0  12      318.91      440.87     38.56 o 
  28   0  12     2161.68     1851.06     94.32 o 
  30   0  12       61.02       24.87     51.47 o 
 -36   1  12       14.69       31.55     46.86 o 
 -35   1  12     1375.40     1283.88     91.29 o 
 -34   1  12       34.35       42.12     42.27 o 
 -33   1  12       55.49       58.30     44.76 o 
 -32   1  12     5571.18     5766.86     94.40 o 
 -31   1  12       68.42       93.24     40.86 o 
 -30   1  12      121.09      182.23     38.64 o 
 -29   1  12      664.29      677.08     33.30 o 
 -28   1  12       70.22       62.29     31.36 o 
 -27   1  12    10206.60    11920.14    389.70 o 
 -26   1  12     4112.07     4926.24     91.23 o 
 -25   1  12      380.60      394.62     33.08 o 
 -24   1  12     6767.57     6757.74    117.23 o 
 -23   1  12     1551.30     1690.40     38.89 o 
 -22   1  12      116.96      119.49     27.55 o 
 -21   1  12    15117.07    15187.06    233.58 o 
 -20   1  12        4.46       22.07     24.42 o 
 -19   1  12    35549.32    34200.98    339.04 o 
 -18   1  12     1516.67     1369.12     26.08 o 
 -17   1  12        3.31        5.62     19.48 o 
 -16   1  12     2731.09     2989.76     52.75 o 
 -15   1  12      173.89      195.20     22.47 o 
 -14   1  12      109.23      112.57     21.27 o 
 -13   1  12     5175.12     4305.60     36.02 o 
 -12   1  12       10.43       11.57     22.30 o 
 -11   1  12     3020.45     3146.87     36.42 o 
 -10   1  12     2028.73     2020.64     32.50 o 
  -9   1  12      215.90       82.33     23.38 o 
  -8   1  12     7364.20     7930.61    111.30 o 
  -7   1  12      911.29      976.30     33.41 o 
  -6   1  12    22720.70    19627.64    256.69 o 
  -5   1  12    10585.74     9232.46    118.30 o 
  -4   1  12      172.09      180.29     26.86 o 
  -3   1  12    14005.09    13319.86    134.20 o 
  -2   1  12     7216.16     6077.85     64.78 o 
  -1   1  12      119.62      103.03     23.61 o 
   0   1  12     4589.13     4029.66     48.04 o 
   1   1  12    11266.04    10089.06    188.95 o 
   2   1  12     7722.43     7535.66     74.37 o 
   3   1  12    14978.00    13318.70    194.06 o 
   4   1  12     1844.74     1545.14     30.90 o 
   5   1  12    57102.57    59471.48    522.99 o 
   6   1  12        5.58       27.64     23.75 o 
   7   1  12      184.10      163.27     27.24 o 
   8   1  12    13106.04    12478.67    211.86 o 
   9   1  12      647.33      544.12     30.49 o 
  10   1  12     1234.01      959.44     32.32 o 
  11   1  12    21568.30    20795.14    367.62 o 
  12   1  12     1162.16     1262.68     31.94 o 
  13   1  12     3197.58     3549.19     41.11 o 
  14   1  12        5.61       22.69     28.27 o 
  15   1  12        0.65       26.72     25.91 o 
  16   1  12        2.86       88.16     44.84 o 
  17   1  12     1250.31     1353.07     33.78 o 
  18   1  12      963.16      982.07     32.78 o 
  19   1  12    10848.78    11764.19    139.56 o 
  20   1  12        9.38       20.07     31.44 o 
  21   1  12     2343.67     2277.59     54.22 o 
  22   1  12      275.60      408.05     30.60 o 
  23   1  12      123.61       95.39     28.82 o 
  24   1  12     1725.08     1706.89     75.46 o 
  25   1  12        0.00       44.57     29.09 o 
  26   1  12       41.24       71.88     29.52 o 
  27   1  12        1.00       -3.29     30.24 o 
  28   1  12       13.21       -1.03     28.70 o 
  29   1  12      862.27      880.83     57.64 o 
  30   1  12      116.31       60.35     30.61 o 
 -36   2  12     2171.19     2062.47    199.01 o 
 -35   2  12      548.08      496.86     55.25 o 
 -34   2  12       52.74       63.99     41.31 o 
 -33   2  12     1052.20     1088.97     66.31 o 
 -32   2  12      105.00       92.32     36.87 o 
 -31   2  12     1545.72     1376.11     47.46 o 
 -30   2  12     1429.05     1445.40     48.46 o 
 -29   2  12      285.49      317.97     38.35 o 
 -28   2  12     1013.93     1296.51     57.65 o 
 -27   2  12      710.76      835.12     36.04 o 
 -26   2  12     6263.96     6274.70     79.43 o 
 -25   2  12      815.61      906.72     35.37 o 
 -24   2  12      984.20     1044.06     29.84 o 
 -23   2  12     3387.06     3956.01     60.18 o 
 -22   2  12       71.36       44.64     27.91 o 
 -21   2  12      206.11      218.05     24.70 o 
 -20   2  12      742.08      951.15     29.90 o 
 -19   2  12       52.49       57.25     23.19 o 
 -18   2  12     2867.70     2651.06     37.48 o 
 -17   2  12      116.37      114.76     21.44 o 
 -16   2  12      117.00       98.90     21.10 o 
 -15   2  12     3713.57     4326.37     36.91 o 
 -14   2  12       58.09       94.61     21.00 o 
 -13   2  12     5421.75     4800.26     64.95 o 
 -12   2  12     1223.80     1437.80     29.67 o 
 -11   2  12     1297.81     1078.18     27.75 o 
 -10   2  12     5924.77     5466.73     60.17 o 
  -9   2  12     6643.27     6509.28    117.35 o 
  -8   2  12        0.01       16.62     23.70 o 
  -7   2  12     2961.19     2707.30     43.57 o 
  -6   2  12     1762.33     1650.05     35.71 o 
  -5   2  12      903.23      750.83     31.70 o 
  -4   2  12    34380.77    32078.77    451.58 o 
  -3   2  12     1661.56     1422.29     34.02 o 
  -2   2  12     3209.01     3070.90     42.12 o 
  -1   2  12     8803.71     7833.31     62.25 o 
   0   2  12     1200.81     1070.25     33.19 o 
   1   2  12    62730.80    54722.77    668.79 o 
   2   2  12     3181.65     2875.30     43.01 o 
   3   2  12     2930.97     2555.35     50.39 o 
   4   2  12     6517.63     6472.46     73.28 o 
   5   2  12     1866.13     1907.51     34.07 o 
   6   2  12     4168.93     4200.95     40.40 o 
   7   2  12     2322.58     2204.22     42.91 o 
   8   2  12       12.37       35.26     21.20 o 
   9   2  12     1144.45     1269.72     27.84 o 
  10   2  12    18316.27    17533.22    234.38 o 
  11   2  12     2669.49     2661.91     37.95 o 
  12   2  12     3788.62     4326.85     73.20 o 
  13   2  12     3217.06     2851.40     36.88 o 
  14   2  12     6073.74     6322.38     55.88 o 
  15   2  12    34085.51    36022.38    518.27 o 
  16   2  12      186.54      165.57     26.87 o 
  17   2  12    11663.02    12190.48    201.70 o 
  18   2  12       15.32       45.44     28.51 o 
  19   2  12        2.63       -5.71     29.94 o 
  20   2  12    17333.09    17294.84    320.88 o 
  21   2  12     1672.78     1586.70     33.24 o 
  22   2  12      427.47      449.24     32.30 o 
  23   2  12     2535.15     2585.07     59.35 o 
  24   2  12        0.36      -24.05     32.61 o 
  25   2  12     1713.77     2046.73    118.06 o 
  26   2  12       61.01       91.50     29.82 o 
  27   2  12        0.02       -5.36     27.92 o 
  28   2  12    12739.67    13456.48    599.06 o 
  29   2  12      107.76      145.95     32.71 o 
  30   2  12      139.66      131.04     39.02 o 
 -35   3  12      329.32      202.10     42.76 o 
 -34   3  12       27.24       17.62     37.75 o 
 -33   3  12      274.22      218.54     35.13 o 
 -32   3  12      460.54      420.12     37.17 o 
 -31   3  12      168.93      176.16     41.89 o 
 -30   3  12     2225.61     2186.55     86.55 o 
 -29   3  12     7272.86     7791.40    373.34 o 
 -28   3  12      444.42      461.44     41.98 o 
 -27   3  12      252.19      322.75     32.52 o 
 -26   3  12     2359.99     2422.14     36.67 o 
 -25   3  12      834.64      743.93     31.27 o 
 -24   3  12      499.09      894.12     32.92 o 
 -23   3  12        4.36       36.96     22.01 o 
 -22   3  12     1180.22     1374.66     39.43 o 
 -21   3  12      305.68      333.61     24.67 o 
 -20   3  12     6112.61     6373.56    114.18 o 
 -19   3  12    35905.00    38548.05    403.26 o 
 -18   3  12     2561.73     2519.07     44.60 o 
 -17   3  12      632.51      645.80     26.61 o 
 -16   3  12     3828.10     3173.82     35.31 o 
 -15   3  12     1267.26     1284.74     30.67 o 
 -14   3  12     4662.89     4361.67     54.71 o 
 -13   3  12    11332.47    10793.32    117.96 o 
 -12   3  12        0.20       16.12     22.15 o 
 -11   3  12    43322.47    42031.63    666.09 o 
 -10   3  12      734.83      638.04     26.48 o 
  -9   3  12     2186.53     2043.64     35.08 o 
  -8   3  12    47693.28    45767.99    725.42 o 
  -7   3  12     3233.74     2880.08     40.14 o 
  -6   3  12      137.73      145.34     22.54 o 
  -5   3  12    75685.69    69418.36    553.07 o 
  -4   3  12     3908.56     3651.57     63.39 o 
  -3   3  12    25686.88    24395.06    268.40 o 
  -2   3  12     3955.05     3631.55     41.16 o 
  -1   3  12     4720.78     4120.04     46.11 o 
   0   3  12    20181.98    20984.92    213.55 o 
   1   3  12    12808.26    12649.12    150.08 o 
   2   3  12     5929.42     6104.27     50.88 o 
   3   3  12    33812.72    32666.28    599.33 o 
   4   3  12       16.83       38.57     23.90 o 
   5   3  12      466.99      210.35     29.69 o 
   6   3  12    14297.36    13733.02    276.60 o 
   7   3  12     1047.86     1024.52     28.74 o 
   8   3  12       22.21       71.95     24.77 o 
   9   3  12     1229.06     1180.41     28.90 o 
  10   3  12     6894.36     7042.20     49.65 o 
  11   3  12     1964.22     2256.47     34.22 o 
  12   3  12       52.05       75.52     30.18 o 
  13   3  12     2159.04     2059.05     34.63 o 
  14   3  12     2011.83     2179.08     47.98 o 
  15   3  12      268.44      341.22     29.38 o 
  16   3  12     8906.84     9907.87    184.76 o 
  17   3  12     1558.96     1686.40     36.57 o 
  18   3  12     8557.31     8779.37    252.26 o 
  19   3  12       52.17       67.02     29.20 o 
  20   3  12      946.95      788.77     30.98 o 
  21   3  12       36.45       38.90     29.04 o 
  22   3  12     2361.11     2588.79     83.77 o 
  23   3  12       68.07       54.53     32.12 o 
  24   3  12       84.15       31.96     36.07 o 
  25   3  12       65.16       92.00     27.84 o 
  26   3  12        0.64       -0.33     30.84 o 
  27   3  12      554.98      546.11     36.46 o 
  28   3  12      441.27      333.39     31.70 o 
  29   3  12       42.28       53.53     34.83 o 
 -35   4  12       78.03       38.38     49.74 o 
 -34   4  12      323.26      230.92     42.47 o 
 -33   4  12      439.05      438.83     52.98 o 
 -32   4  12       11.94       22.55     36.85 o 
 -31   4  12      699.25      757.31     40.64 o 
 -30   4  12       40.85       37.40     38.18 o 
 -29   4  12      335.22      418.50     36.28 o 
 -28   4  12       57.79      131.70     31.74 o 
 -27   4  12      391.32      475.73     30.04 o 
 -26   4  12      698.83      647.75     30.47 o 
 -25   4  12    14343.77    16551.11    459.69 o 
 -24   4  12       18.42       14.55     24.32 o 
 -23   4  12     4599.85     5721.10     88.33 o 
 -22   4  12     8245.95     9030.93    106.79 o 
 -21   4  12     2196.65     2105.78     36.76 o 
 -20   4  12      122.62      199.90     27.26 o 
 -19   4  12      268.58      313.91     28.98 o 
 -18   4  12      261.69      328.51     26.01 o 
 -17   4  12     2036.48     1799.18     27.76 o 
 -16   4  12       86.07      108.22     23.19 o 
 -15   4  12      439.67      425.62     25.43 o 
 -14   4  12    16732.53    16706.97    295.14 o 
 -13   4  12        0.01       29.39     23.06 o 
 -12   4  12     2040.30     2072.04     34.72 o 
 -11   4  12     6647.43     7117.20    110.78 o 
 -10   4  12     4708.08     4576.25     67.52 o 
  -9   4  12     2738.58     2285.85     37.58 o 
  -8   4  12       50.98       38.20     20.83 o 
  -7   4  12      104.46       93.86     21.90 o 
  -6   4  12      360.27      389.21     24.82 o 
  -5   4  12    17522.86    16256.46    181.71 o 
  -4   4  12     1468.41     1371.58     30.36 o 
  -3   4  12       68.69      183.63     21.72 o 
  -2   4  12    10685.95    10678.04     78.39 o 
  -1   4  12     3726.56     3656.94     52.63 o 
   0   4  12     6934.49     6366.69     48.29 o 
   1   4  12    48280.77    48062.63    593.20 o 
   2   4  12    24426.29    23460.35    359.97 o 
   3   4  12     2038.26     1823.99     37.59 o 
   4   4  12     8507.07     7623.02     93.07 o 
   5   4  12     5850.93     5548.99    118.69 o 
   6   4  12    96496.02    87696.67   1339.03 o 
   7   4  12    23650.09    23255.76    338.82 o 
   8   4  12     2798.02     2936.81     73.51 o 
   9   4  12    40647.31    40607.39    498.20 o 
  10   4  12       90.19       86.64     30.71 o 
  11   4  12      214.70      164.15     25.47 o 
  12   4  12     1714.47     1901.94     37.14 o 
  13   4  12        0.39       26.86     25.28 o 
  14   4  12      108.61       56.13     26.95 o 
  15   4  12      290.90      405.08     31.28 o 
  16   4  12        1.89        8.61     27.85 o 
  17   4  12     3434.35     3899.21     50.23 o 
  18   4  12      375.91      358.74     30.26 o 
  19   4  12        1.29        8.97     30.23 o 
  20   4  12     1787.81     1550.26     38.09 o 
  21   4  12      211.44      210.37     35.41 o 
  22   4  12      134.21      243.97     34.25 o 
  23   4  12       13.65       36.56     35.03 o 
  24   4  12      511.39      592.31     39.83 o 
  25   4  12      420.74      344.03     35.08 o 
  26   4  12     2124.66     1826.42     83.53 o 
  27   4  12      155.32      128.65     34.93 o 
  28   4  12      877.62      850.47     71.68 o 
 -33   5  12     1031.61      744.44     46.20 o 
 -32   5  12        3.66       32.17     38.09 o 
 -31   5  12       44.13       52.68     36.94 o 
 -30   5  12      798.24      803.86     37.39 o 
 -29   5  12       28.44       30.30     32.50 o 
 -28   5  12       29.56       53.53     27.83 o 
 -27   5  12       99.93      182.22     31.17 o 
 -26   5  12      830.88      875.43     30.11 o 
 -25   5  12     3574.35     3851.28     62.93 o 
 -24   5  12      192.10      227.24     25.61 o 
 -23   5  12      905.72     1007.98     28.47 o 
 -22   5  12     1379.24     1738.94     30.28 o 
 -21   5  12        8.06       54.59     24.37 o 
 -20   5  12     1647.30     1644.48     30.22 o 
 -19   5  12        1.58        2.29     22.45 o 
 -18   5  12     1319.29     1327.24     27.28 o 
 -17   5  12      643.74      825.62     26.23 o 
 -16   5  12     2724.43     2859.76     32.46 o 
 -15   5  12     1473.28     1443.58     29.98 o 
 -14   5  12     5751.57     5455.82     44.77 o 
 -13   5  12     3737.75     3417.49     43.71 o 
 -12   5  12     1047.95     1067.22     29.83 o 
 -11   5  12     2685.84     2804.68     73.13 o 
 -10   5  12     2398.66     2490.05     36.18 o 
  -9   5  12     7301.22     6686.63     92.02 o 
  -8   5  12      438.75      436.42     28.00 o 
  -7   5  12      156.10      230.58     28.95 o 
  -6   5  12     3774.15     3467.09     39.66 o 
  -5   5  12    10827.46    10835.86    108.23 o 
  -4   5  12    14927.89    13884.93    156.55 o 
  -3   5  12      489.93      653.75     51.52 o 
  -2   5  12     2635.89     2553.58     36.21 o 
  -1   5  12     5891.19     5408.39     66.73 o 
   0   5  12       92.10      417.44    105.55 o 
   1   5  12      202.63      220.33     22.95 o 
   2   5  12     4639.64     4228.38     92.06 o 
   3   5  12       54.99      101.15     26.81 o 
   4   5  12      198.64      176.44     26.80 o 
   5   5  12      681.07      671.26     26.80 o 
   6   5  12       37.08       -5.72     27.56 o 
   7   5  12     1100.47      999.72     34.82 o 
   8   5  12        5.43       23.17     25.49 o 
   9   5  12       36.48       38.46     32.12 o 
  10   5  12    11822.61    11398.57    212.29 o 
  11   5  12       63.19      131.15     29.19 o 
  12   5  12     3988.10     4212.50     92.98 o 
  13   5  12      945.75      996.42     39.61 o 
  14   5  12        2.27       36.44     30.56 o 
  15   5  12     2490.34     2586.19     47.03 o 
  16   5  12       67.31       47.61     33.60 o 
  17   5  12      420.01      403.38     34.66 o 
  18   5  12       74.26      126.45     35.26 o 
  19   5  12     1307.01     1341.61     39.87 o 
  20   5  12       72.08       62.90     32.28 o 
  21   5  12      226.66      229.43     36.93 o 
  22   5  12     2259.83     2733.69    115.88 o 
  23   5  12        7.21       31.69     39.24 o 
  24   5  12        0.06       23.73     45.49 o 
  25   5  12      569.17      486.25     38.29 o 
  26   5  12      539.33      703.88     59.13 o 
  27   5  12     1299.15      928.40     78.04 o 
 -32   6  12      145.62       37.13     41.13 o 
 -31   6  12     1297.39     1246.57     74.25 o 
 -30   6  12      395.68      312.14     37.07 o 
 -29   6  12      249.70      287.09     33.32 o 
 -28   6  12       12.03       25.94     30.97 o 
 -27   6  12      103.02      113.45     32.90 o 
 -26   6  12       89.16      130.88     27.94 o 
 -25   6  12      308.88      319.27     29.30 o 
 -24   6  12     1765.82     1838.68     54.60 o 
 -23   6  12       29.37       53.82     29.16 o 
 -22   6  12      619.68      752.61     28.17 o 
 -21   6  12     8501.28     8318.56    160.74 o 
 -20   6  12     1969.43     2304.05     53.51 o 
 -19   6  12      461.18      507.25     24.78 o 
 -18   6  12     1599.40     1614.72     27.37 o 
 -17   6  12     3275.13     3332.81     41.79 o 
 -16   6  12      977.75     1034.33     29.04 o 
 -15   6  12     3045.88     3369.12     48.67 o 
 -14   6  12     4801.80     4975.69     80.11 o 
 -13   6  12      503.06      557.06     31.28 o 
 -12   6  12      253.55      254.80     27.07 o 
 -11   6  12     3835.86     3899.27     41.53 o 
 -10   6  12     5456.93     5663.29     84.40 o 
  -9   6  12     8099.65     7988.34     81.02 o 
  -8   6  12       90.48      166.60     26.40 o 
  -7   6  12     1123.45     1168.24     29.83 o 
  -6   6  12      255.45      267.54     27.44 o 
  -5   6  12        3.85       46.51     26.85 o 
  -4   6  12     2343.02     2456.66     37.88 o 
  -3   6  12     2485.84     2278.24     36.50 o 
  -2   6  12      882.74      904.22     34.29 o 
  -1   6  12     1452.70     1489.33     31.89 o 
   0   6  12     4520.67     4840.10     99.30 o 
   1   6  12       59.75       74.22     25.17 o 
   2   6  12     5361.69     5303.66    103.03 o 
   3   6  12     1158.31     1174.64     29.99 o 
   4   6  12     1687.95     1625.75     37.57 o 
   5   6  12     1756.41     1642.64     34.28 o 
   6   6  12     1942.85     1952.34     37.85 o 
   7   6  12     1438.94     1531.52     40.30 o 
   8   6  12     2130.31     1920.34     61.90 o 
   9   6  12     1086.45     1207.04     31.68 o 
  10   6  12     1392.85     1392.30     38.51 o 
  11   6  12     1239.36     1283.54     34.90 o 
  12   6  12      143.37      222.68     30.56 o 
  13   6  12      305.24      337.91     35.14 o 
  14   6  12        0.66       20.09     32.66 o 
  15   6  12     5317.88     5420.85     72.96 o 
  16   6  12      588.47      554.80     41.32 o 
  17   6  12        5.84       38.13     39.05 o 
  18   6  12      588.27      525.67     40.87 o 
  19   6  12      211.66      328.14     39.98 o 
  20   6  12       49.84       84.55     39.47 o 
  21   6  12      161.65      173.78     41.52 o 
  22   6  12      118.29       90.95     41.60 o 
  23   6  12     1165.92      925.24    118.03 o 
  24   6  12        9.13       51.39     46.83 o 
  25   6  12      211.80      129.90     35.95 o 
  26   6  12      176.18       85.03     41.82 o 
 -30   7  12       22.76       58.33     40.51 o 
 -29   7  12        0.60       13.16     39.88 o 
 -28   7  12      587.94      633.63     54.58 o 
 -27   7  12      628.06      623.16     35.48 o 
 -26   7  12        0.01       37.47     34.40 o 
 -25   7  12       97.71      143.52     32.71 o 
 -24   7  12      197.88      236.28     29.32 o 
 -23   7  12       30.63       40.89     27.28 o 
 -22   7  12     5383.96     5663.23    149.76 o 
 -21   7  12      136.18      120.96     26.27 o 
 -20   7  12      141.04      132.91     28.21 o 
 -19   7  12      665.52      790.43     32.55 o 
 -18   7  12      449.19      475.85     32.64 o 
 -17   7  12      121.66      140.43     26.26 o 
 -16   7  12     3662.08     3974.29     74.43 o 
 -15   7  12     1044.36     1078.62     34.53 o 
 -14   7  12     4799.08     4938.12     74.41 o 
 -13   7  12      651.49      810.21     32.34 o 
 -12   7  12      494.57      502.03     32.02 o 
 -11   7  12      486.77      503.58     35.04 o 
 -10   7  12      936.56     1041.26     34.92 o 
  -9   7  12     7823.52     8126.07     96.77 o 
  -8   7  12     1930.44     1979.57     34.97 o 
  -7   7  12      405.96      432.54     29.10 o 
  -6   7  12       41.59       49.18     28.73 o 
  -5   7  12     1157.62     1190.41     38.32 o 
  -4   7  12     5083.54     5333.17     93.43 o 
  -3   7  12       31.34      116.32     28.74 o 
  -2   7  12     6700.40     6903.19     76.65 o 
  -1   7  12    13300.03    13332.41    241.22 o 
   0   7  12     3977.82     3971.95     51.04 o 
   1   7  12       29.27       23.75     26.57 o 
   2   7  12     1077.45     1269.72     31.89 o 
   3   7  12     9620.23     9951.42    153.64 o 
   4   7  12      111.45      129.02     27.19 o 
   5   7  12       36.28       68.31     34.71 o 
   6   7  12     2402.74     2406.74     51.96 o 
   7   7  12      319.95      333.17     35.06 o 
   8   7  12      205.30      233.31     29.41 o 
   9   7  12       27.85       71.98     28.90 o 
  10   7  12        9.37       11.84     29.60 o 
  11   7  12       71.53       96.89     32.85 o 
  12   7  12      647.00      701.80     33.09 o 
  13   7  12      982.75     1182.70     57.99 o 
  14   7  12     1344.90     1299.03     76.07 o 
  15   7  12      416.52      422.30     40.85 o 
  16   7  12       10.90        9.09     42.69 o 
  17   7  12      661.64      761.30     49.97 o 
  18   7  12      809.86      865.01     56.05 o 
  19   7  12       35.72       -3.14     43.97 o 
  20   7  12       89.68      106.18     35.85 o 
  21   7  12        0.79       16.84     46.78 o 
  22   7  12       17.60       47.49     50.06 o 
  23   7  12      603.15      387.54     58.85 o 
  24   7  12      190.00      147.28     45.19 o 
 -28   8  12        3.75       24.56    129.05 o 
 -27   8  12       81.08       78.58     41.14 o 
 -26   8  12        5.16       79.10     39.83 o
[truncated: 723,402 more chars]
